# Supplementary material for: Integration analysis of pituitary proteome and transcriptome reveals fertility–related biomarkers in FecB mutant Small Tail Han sheep
Source: Front Endocrinol (Lausanne). 2024 Jul 23;15:1417530. doi: 10.3389/fendo.2024.1417530 (PMC11301337; doi:10.3389/fendo.2024.1417530)
Supplement: Supplementary file 5 [file Table_1.xlsx]

## Sheet: Table S1
Table S1. Search parameters used for protein identification
Item	Value
Enzyme	Trypsin
Max Missed Cleavages	2
Fixed modifications	Carbamidomethyl (C),
	TMT 6plex (N-term), TMT 6plex (K)
Variable modifications	Oxidation (M), TMT 6plex (Y)
Peptide Mass Tolerance	± 20 ppm
Fragment Mass Tolerance	0.1Da
Database pattern	Decoy
Peptide FDR	≤0.01
Protein Quantification	The protein ratios are calculated as the median of only unique peptides of the protein
Experimental Bias	Normalizes all peptide ratios by the median protein ratio. The median protein ratio should be 1 after the normalization.

## Sheet: Table S2
Table S2. The quantification results of PRM assay of selected proteins in different groups.
Protein Name	Protein accession	Detection type	Peptide Sequence	Average_BBF	Average_BBL	Average_WWF	Average_WWL
ALB	NP_001009376	Peptide	APQVSTPTLVEISR	7.70877	5.63742	4.05884	5.11414
			HGEYGFQNALIVR	23.0974	18.3997	15.1377	12.675
			HLVDEPQNLIK	49.3086	34.3038	24.7787	24.6237
		Protein*		26.7049	19.447	14.6584	14.1376
LHB	NP_001009380	Peptide	LSSTDCGGPR	2.59946	6.52387	1.45123	6.59245
			TQPLACDHPPLPDILFL	1.37913	1.18595	0.503907	1.2104
			VCTYHELR	1.14048	1.72734	0.453902	1.92756
		Protein		1.70636	3.14572	0.803015	3.24347
CGA	NP_001009464	Peptide	NITSEATCCVAK	0.0243365	0.0285596	0.00383702	0.0232331
		Protein		0.0243365	0.0285596	0.00383702	0.0232331
LOC101107401	XP_004002338	Peptide	LLLEYTDSNYEEK	0.117557	0.0535945	0.0426349	0.0669996
		Protein		0.117557	0.0535945	0.0426349	0.0669996
GNAO1	XP_004015054	Peptide	EYQLNDSAK	0.622225	0.632812	0.593256	0.621182
			IGAADYQPTEQDILR	9.23548	8.42143	7.83599	7.45642
			IIHEDGFSGEDVK	0.958973	0.843991	0.834619	0.857815
			LWGDSGIQECFNR	1.16175	0.990762	0.623453	0.805776
		Protein		2.99461	2.72225	2.47183	2.4353
CAMK1	XP_004018333	Peptide	FTCEQALQHPWIAGDTALDK	0.0051797	0.00329858	0.00416073	0.00376517
		Protein		0.0051797	0.00329858	0.00416073	0.00376517
LOC101110134	XP_004023083	Peptide	ALGATDCLNPK	0.0719392	0.0404889	0.0536031	0.0419923
		Protein		0.0719392	0.0404889	0.0536031	0.0419923
SLC27A1	XP_014951066	Peptide	LLPQVDTTGTFK	0.0568151	0.0712311	0.064294	0.0668745
		Protein		0.0568151	0.0712311	0.064294	0.0668745
CACNA2D2	XP_014957631	Peptide	ADAELDDPESEDVER	0.754024	0.600664	0.495044	0.757042
			LDFVEDSNFK	0.172989	0.165108	0.117742	0.162628
			NLFEVQENEPQK	0.267562	0.230398	0.182672	0.330102
			VAGDIESLLDR	0.37593	0.305158	0.27077	0.301591
		Protein		0.392626	0.325332	0.266557	0.387841
*The target protein abundance obtained by PRM is the mean of the results of the peptides used to quantify the target protein

## Sheet: Table S3
Table S3. A list of the identified proteins in pituitary
Accession	Description	Coverage	Unique Peptides	Peptides	PSMs	AAs	MW [kDa]	calc. pI	BB_L_P-1/REF	BB_L_P-1/REF Count	BB_L_P-1/REF Variability [%]	BB_L_P-2/REF	BB_L_P-2/REF Count	BB_L_P-2/REF Variability [%]	BB_L_P-3/REF	BB_L_P-3/REF Count	BB_L_P-3/REF Variability [%]	WW_L_P-1/REF	WW_L_P-1/REF Count	WW_L_P-1/REF Variability [%]	WW_L_P-2/REF	WW_L_P-2/REF Count	WW_L_P-2/REF Variability [%]	WW_L_P-3/REF	WW_L_P-3/REF Count	WW_L_P-3/REF Variability [%]	BB_F_P-1/REF	BB_F_P-1/REF Count	BB_F_P-1/REF Variability [%]	BB_F_P-2/REF	BB_F_P-2/REF Count	BB_F_P-2/REF Variability [%]	BB_F_P-3/REF	BB_F_P-3/REF Count	BB_F_P-3/REF Variability [%]	WW_F_P-1/REF	WW_F_P-1/REF Count	WW_F_P-1/REF Variability [%]	WW_F_P-2/REF	WW_F_P-2/REF Count	WW_F_P-2/REF Variability [%]	WW_F_P-3/REF	WW_F_P-3/REF Count	WW_F_P-3/REF Variability [%]
XP_004016289.1	PREDICTED: hemoglobin subunit beta isoform X1 [Ovis aries]	93.79	9	13	661	145	16.0633	7.29834	1.09486	178	18.382	1.02399	128	5.88713	1.03433	213	12.3452	1.03899	178	10.812	0.822485	125	31.6359	1.20509	213	13.1441	0.908682	178	13.0359	1.09708	128	23.5124	0.917012	213	9.83324	0.931656	178	11.7827	1.03594	128	7.17479	0.927027	213	15.7343
XP_004022270.1	PREDICTED: SH3 domain-binding glutamic acid-rich-like protein isoform X2 [Ovis aries]	90.35	10	10	28	114	12.7954	5.24951	1.02095	7	4.31709	0.958478	11	8.35101	1.0644	10	2.6815	1.05714	7	6.49997	0.99879	11	6.04669	1.02248	10	5.32675	0.952665	7	7.30168	1.02803	11	5.31398	0.902363	10	4.12791	0.973768	7	2.71804	1.04531	11	3.74325	1.04525	10	5.21154
XP_004010319.1	PREDICTED: 60S acidic ribosomal protein P1 isoform X1 [Ovis aries]	89.47	3	4	30	114	11.5067	4.32275	0.973562	9	9.26538	0.975082	7	4.94733	1.03716	8	7.30046	1.02914	9	6.03726	0.92523	7	5.89717	1.0733	8	5.24458	0.983945	9	3.06104	1.00222	7	2.83898	0.913844	8	3.40297	1.06813	9	4.59898	1.08624	7	8.44059	1.05149	8	6.87158
XP_012030893.2	PREDICTED: triosephosphate isomerase isoform X1 [Ovis aries]	88.62	11	11	266	167	17.9273	5.57959	0.994182	85	6.09897	1.02925	86	4.61949	0.874414	95	13.5449	0.915284	85	7.82204	1.03404	86	5.84454	0.918076	95	12.5154	1.03705	85	5.13482	0.969584	86	6.53255	1.14099	95	9.80447	1.04245	85	6.36068	0.972863	86	6.46046	0.987332	95	5.89729
NP_001009429.1	copper transport protein ATOX1 [Ovis aries]	85.29	5	5	50	68	7.36071	7.23975	0.91992	18	7.32214	1.05662	14	3.85329	1.03314	18	3.66947	1.0482	18	2.64558	0.940464	14	1.88238	0.91708	18	6.21583	1.03696	18	2.01129	0.997308	14	5.15825	0.90968	18	3.22875	1.0063	18	3.13081	1.03082	14	2.78624	1.14507	18	5.70596
XP_012032912.1	PREDICTED: voltage-dependent anion-selective channel protein 1 isoform X1 [Ovis aries]	85.16	17	18	270	283	30.7216	8.54346	1.02324	72	5.35583	0.975992	85	5.21889	0.991979	95	8.32443	0.976517	72	7.48355	1.01309	85	4.97437	0.995202	95	7.86991	1.025	72	5.28237	1.00335	84	4.04263	1.04163	95	7.56045	0.982076	72	6.96664	1.0123	85	5.87915	0.972911	95	5.24787
XP_014956104.1	PREDICTED: alpha-soluble NSF attachment protein isoform X1 [Ovis aries]	84.41	16	21	172	295	33.1832	5.36377	0.997912	58	8.19698	1.01064	46	7.33099	1.03395	45	5.46233	1.00757	58	6.24153	1.03295	46	7.87447	1.088	45	7.41161	0.973611	58	5.83641	1.01559	46	6.3026	0.939331	45	7.5018	1.00964	58	9.18319	0.936387	46	7.41409	0.970271	45	6.72559
XP_004012798.1	PREDICTED: nucleoside diphosphate kinase A 1 [Ovis aries]	83.55	8	11	129	152	17.2408	7.44482	0.946128	23	5.32808	0.961278	27	4.7543	0.978171	29	5.12207	0.95373	23	5.04692	1.01058	27	4.00929	0.995162	29	4.85724	0.997283	23	4.59774	1.01817	27	1.84551	0.971973	29	4.32868	1.1116	23	4.30294	1.03819	27	4.38767	1.0542	29	6.18266
NP_001295507.1	peptidylprolyl isomerase A (cyclophilin A) [Ovis aries]	83.54	11	14	350	164	17.8578	8.1626	1.01878	107	6.5903	0.980608	101	6.44369	0.994525	107	7.67898	0.981826	107	8.42417	1.03518	101	6.56408	0.956575	107	7.13733	1.00412	107	6.6739	0.995284	101	7.74706	1.01401	107	7.21332	0.987278	107	6.36307	1.00195	101	8.48207	1.00345	107	7.3597
XP_012041248.1	PREDICTED: nucleoside diphosphate kinase B [Ovis aries]	82.89	8	11	137	152	17.2539	7.97217	0.966807	29	5.7569	0.901011	27	6.84588	0.979041	31	4.45801	0.96051	29	5.99325	1.02283	27	5.09963	0.981731	31	5.95897	1.01962	29	5.31388	1.01574	27	4.4617	1.01872	31	3.29242	1.04781	29	3.96412	1.06193	27	5.20869	1.03039	31	4.07952
XP_004014557.1	PREDICTED: dynein light chain roadblock-type 1 isoform X1 [Ovis aries]	82.29	4	5	26	96	10.9828	7.25439	0.94599	9	9.66099	0.998048	5	4.1141	0.968102	7	8.62131	0.93679	9	4.05296	0.954401	5	1.13734	1.00283	7	3.26225	1.0243	9	6.87924	1.0221	5	7.24244	1.01476	7	4.19083	1.04185	9	5.66744	1.03227	5	1.67788	0.997564	7	7.15535
NP_001156018.1	ADP-ribosylation factor 4 [Ovis aries]	82.22	5	11	138	180	20.5146	6.18896	0.995123	24	4.83475	0.990785	20	3.68366	0.996065	20	5.76611	0.996863	24	4.39865	0.973418	20	8.92233	0.979401	20	4.82511	0.974053	24	2.10235	1.08484	20	5.95288	0.927364	20	5.01938	1.05991	24	6.99101	0.982251	20	4.52898	1.10722	20	6.12906
NP_001159665.1	eukaryotic translation initiation factor 5A-1 [Ovis aries]	81.82	10	10	97	154	16.8214	5.23682	0.971743	32	6.52348	0.991837	28	6.25911	0.977421	36	10.8234	0.98474	32	8.3199	0.958957	28	3.08953	0.98793	36	6.39547	1.0028	32	2.62281	1.02973	28	5.28912	0.9945	36	5.24976	1.03286	32	8.95562	1.01151	28	4.06788	1.03781	36	8.74556
XP_004017427.1	PREDICTED: phosphatidylethanolamine-binding protein 1 [Ovis aries]	81.82	12	12	290	187	21.0027	7.48877	0.928248	98	5.38921	0.994572	95	4.27066	0.929169	97	9.67807	0.975166	98	7.19896	1.10475	95	6.82018	0.951781	97	6.49676	1.06835	98	5.64242	0.960843	95	5.40802	1.04256	97	4.48151	1.03435	98	5.52747	0.958839	95	5.47007	1.06385	97	7.43885
NP_001009376.1	serum albumin precursor [Ovis aries]	81.71	56	56	1988	607	69.1433	6.15088	1.02203	669	5.89971	1.09217	622	6.15543	1.16163	690	7.70065	0.956915	666	7.2162	0.824819	621	13.4769	0.928992	690	8.72536	1.15371	669	8.08526	1.16671	625	9.28854	0.991559	690	5.80635	0.827551	669	11.0526	0.920906	625	7.73308	0.93578	690	7.51345
XP_004002341.1	PREDICTED: glutathione S-transferase Mu 1 isoform X2 [Ovis aries]	81.65	1	18	116	218	25.6901	7.02002							1.07202	1								1.02486	1								0.958429	1								0.980378	1
XP_004019033.1	PREDICTED: tubulin beta chain [Ovis aries]	81.31	5	23	535	444	49.639	4.89404	0.942518	30	6.69968	0.952847	32	7.16917	0.946476	31	6.22929	0.975112	30	5.42538	0.962977	32	4.85567	0.993903	31	11.0695	1.03141	30	4.03825	1.03924	32	5.28223	0.998925	31	7.77094	1.0493	30	5.04469	1.04275	32	8.76418	1.07509	31	6.97105
XP_004009838.1	PREDICTED: ubiquitin carboxyl-terminal hydrolase isozyme L1 [Ovis aries]	81.17	13	14	178	223	24.9225	5.16064	0.994587	57	6.39305	0.995751	53	5.8792	0.897488	64	11.1157	0.972249	57	5.97258	1.11187	53	5.51335	0.932018	64	8.62932	1.11044	57	9.13023	0.998691	53	5.21165	1.11583	64	11.1733	0.905881	57	7.90644	0.894377	53	9.85866	0.979479	64	6.82973
XP_004013798.1	PREDICTED: protein deglycase DJ-1 [Ovis aries]	79.89	14	14	259	189	20.0506	7.32764	0.977283	87	7.44518	0.978567	99	6.6752	0.972273	71	8.69295	1.01561	87	6.64548	1.05925	99	5.80774	0.988485	72	7.98086	0.972052	87	5.32129	0.974205	99	5.02327	0.982713	71	8.21473	1.05095	87	6.54512	0.990974	99	4.73047	1.03539	71	7.735
XP_004005015.1	PREDICTED: secretogranin-2 [Ovis aries]	79.45	46	47	1147	613	70.3018	4.79248	1.26518	356	11.2798	0.931947	400	7.64845	1.11514	366	11.3182	1.15298	356	8.76949	1.01845	400	6.59573	1.13504	367	9.06943	0.860048	356	11.0321	1.3365	401	13.7643	1.02353	367	8.3897	0.758156	356	14.1749	0.692329	400	22.1582	0.791984	366	13.6244
XP_004002342.1	PREDICTED: glutathione S-transferase Mu 1 isoform X1 [Ovis aries]	79.36	1	18	138	218	25.7112	7.38623	1.19777	9	7.21677	0.98929	8	9.738	1.025	6	5.05388	1.084	9	5.76553	0.933294	8	2.2166	1.00534	6	23.8461	0.96001	9	7.25598	0.978092	8	9.41677	1.05917	6	16.306	0.776971	9	16.0653	1.11492	8	6.4135	0.929704	6	6.84355
NP_001268408.1	receptor of activated protein C kinase 1 [Ovis aries]	79.18	20	20	153	317	35.0546	7.69385	0.984068	52	6.89359	0.997639	42	5.78573	0.992339	59	9.08264	1.01299	52	5.42644	0.978271	42	6.33889	1.01195	59	6.16221	0.968973	52	4.29743	1.02389	42	5.91394	0.945263	59	5.81264	1.04753	52	7.87281	1.01793	42	4.85675	1.04028	59	6.41161
XP_004006750.1	PREDICTED: transmembrane protein 263 [Ovis aries]	79.13	6	6	45	115	11.586	9.31982	0.972813	19	3.64733	1.0137	10	3.22981	0.962387	16	5.73351	1.02688	19	6.14281	0.952337	10	8.22365	1.05732	16	5.81379	1.01657	19	3.89653	1.02828	10	9.36324	0.963759	16	2.64358	0.960207	19	4.88448	1.00448	10	6.20083	1.03132	16	3.78292
XP_014950483.1	PREDICTED: peptidyl-prolyl cis-trans isomerase FKBP4 isoform X1 [Ovis aries]	78.88	28	29	201	412	46.6115	5.47803	0.971199	61	6.63278	0.942151	76	6.10401	1.01201	60	7.03205	0.945124	61	6.30991	1.08443	76	6.30105	0.97699	60	5.29525	1.06931	61	5.83916	0.994958	76	6.84176	1.02917	60	5.2581	1.0237	61	6.59166	0.981376	76	5.697	0.975848	60	7.26402
XP_011951023.1	PREDICTED: LOW QUALITY PROTEIN: heat shock cognate 71 kDa protein isoform X1 [Ovis aries]	78.77	27	40	685	650	71.2413	5.57959	0.96209	146	6.32713	0.977712	154	4.37564	0.95661	159	6.75593	0.951998	146	6.50897	1.00006	154	5.21453	0.970821	159	5.75034	1.05087	146	6.08322	1.0181	154	5.03587	1.01983	159	5.05295	1.0064	146	7.01753	1.0104	154	5.33831	1.03961	159	5.19986
XP_004002041.1	PREDICTED: UPF0587 protein C1orf123 homolog isoform X1 [Ovis aries]	78.75	10	10	55	160	18.0549	5.12256	0.96423	22	2.67876	0.99179	16	2.8261	1.00062	17	3.7643	0.921503	22	4.56499	1.00537	16	5.1714	0.997077	17	5.98978	1.00429	22	4.52382	0.99348	16	2.89498	0.973655	17	4.22789	1.10111	22	5.60759	0.999817	16	4.68095	1.02124	17	4.74437
XP_004008126.1	PREDICTED: aldose reductase [Ovis aries]	78.16	18	20	131	316	35.8924	6.39209	1.12396	41	6.43422	1.00582	43	4.85089	1.03646	38	8.20958	0.968588	41	5.27347	0.986822	43	4.99361	1.01538	38	5.57066	0.946861	41	4.56048	0.974386	43	3.90444	0.997893	38	5.65161	0.982302	41	3.52585	1.05274	43	7.60782	0.976505	38	5.47312
NP_001155334.1	ras-related protein Rab-1A [Ovis aries]	77.94	6	14	241	204	22.8946	8.104	1.01401	18	4.54711	0.98412	15	2.63286	0.945659	17	6.07512	1.02234	18	5.4494	0.996097	15	6.41451	0.986698	17	8.01712	0.96115	18	4.57966	1.05688	15	4.55075	1.00301	17	4.46729	1.00606	18	4.93712	0.957936	15	5.04148	1.00628	17	5.78489
NP_001155343.1	rab GDP dissociation inhibitor alpha [Ovis aries]	77.85	20	28	327	447	50.5331	5.13525	0.950463	86	7.28723	1.01004	89	3.76001	0.939659	81	9.33082	0.995328	86	8.33836	1.02656	89	5.11022	0.973353	81	9.0138	1.0538	86	5.59633	0.998714	89	6.21233	1.01796	81	7.05791	1.02253	86	7.66491	0.946227	89	5.78649	1.02662	81	8.67173
NP_001155354.1	adenylate kinase isoenzyme 1 [Ovis aries]	77.84	16	16	102	194	21.6363	8.32373	0.967071	36	5.68838	1.03396	34	4.07669	0.923126	32	4.69202	0.962074	36	6.278	1.08961	34	5.1986	1.02196	32	5.52834	1.00459	36	4.70393	0.954839	34	5.24462	1.06894	32	5.72	1.0617	36	6.16595	0.920341	34	4.86902	0.998843	32	4.87341
XP_004016377.1	PREDICTED: 40S ribosomal protein S3 [Ovis aries]	77.37	18	18	213	243	26.6714	9.65674	1.01003	74	6.85129	0.984051	61	6.55186	0.978302	78	6.44844	1.03446	74	4.69468	1.02304	61	7.00955	1.0049	78	5.79231	0.96998	74	5.55855	0.987258	61	6.05403	1.00641	78	7.41898	1.00139	74	9.95513	1.00108	61	6.2567	1.00789	78	8.15196
XP_004014296.1	PREDICTED: vimentin [Ovis aries]	77.16	29	35	648	464	53.4569	5.12256	1.11291	167	6.80682	0.970997	206	7.09778	0.952338	226	8.36812	0.932408	167	7.52781	0.881055	206	10.0799	1.2324	225	12.5551	0.990599	167	5.88369	1.05311	206	8.14197	0.988501	226	5.80714	0.95108	167	6.6627	1.08347	206	7.89854	0.870328	226	9.58863
NP_001009755.1	metallothionein-3 [Ovis aries]	76.92	4	4	32	65	6.56844	4.84326	0.85184	11	14.4914	1.36761	11	3.70429	1.35393	10	7.77318	1.01805	11	9.26781	1.25038	11	9.99682	1.14184	10	4.05833	0.994697	11	8.82947	0.783715	11	9.57528	0.561205	10	27.6946	1.10484	11	8.20427	0.695923	11	16.1827	1.13778	10	9.42981
XP_012033483.1	PREDICTED: glutathione S-transferase Mu 3 [Ovis aries]	76.89	16	18	96	225	26.8042	7.23975	1.09078	30	5.50483	0.829968	30	8.23434	1.02229	27	5.62228	0.973775	30	5.34227	0.888672	30	7.47689	0.821995	27	12.0457	1.08348	30	5.91108	1.03047	30	3.28733	1.05806	27	7.92606	0.82538	30	7.16728	1.24577	30	9.80044	1.04141	27	7.28019
XP_004018985.1	PREDICTED: heat shock 70 kDa protein 1B [Ovis aries]	76.44	22	37	432	641	70.1992	5.92236	1.03168	67	6.04006	1.02152	64	4.80409	0.998468	69	5.5222	0.969969	67	6.25879	1.13118	64	9.6558	1.01272	69	5.64048	1.03636	67	5.09045	0.838338	64	11.5436	0.997049	69	4.01341	0.9421	67	7.44903	1.00822	64	6.61624	1.00687	69	4.00895
NP_001156016.1	ADP-ribosylation factor 1 [Ovis aries]	75.69	5	10	138	181	20.6837	6.80029	0.987562	24	4.36016	0.970545	26	3.20415	0.978469	27	5.50704	1.00259	24	4.99557	1.04408	26	4.87899	0.976306	27	4.7649	1.00361	24	3.88782	1.01371	26	5.40232	0.977093	27	7.09923	1.00468	24	6.20105	0.977344	26	6.28693	1.02327	27	7.61619
XP_004004906.1	PREDICTED: elongation factor 1-beta [Ovis aries]	75.56	10	12	132	225	24.7893	4.66553	0.939371	34	3.59243	0.999745	28	3.04539	0.946094	38	6.33015	0.984759	34	4.36505	0.9925	28	3.83889	1.00275	38	4.37827	1.01364	34	3.68398	1.02674	28	5.34816	0.964951	38	3.83629	1.04871	34	3.28575	0.978624	28	3.86988	1.08125	38	5.60099
XP_012038765.1	PREDICTED: 14-3-3 protein zeta/delta isoform X1 [Ovis aries]	75.51	12	20	224	245	27.7277	4.79248	0.986111	52	6.19985	1.02609	49	6.26624	0.879587	52	8.93086	0.985622	51	7.04218	0.998082	49	7.7672	0.936563	52	7.08757	1.01078	52	4.33476	1.00473	50	5.99174	1.08819	53	7.59334	1.01463	51	7.64744	0.981789	50	5.38976	1.02494	53	9.62479
XP_004012956.1	PREDICTED: eukaryotic translation initiation factor 1 [Ovis aries]	75.22	2	6	48	113	12.7246	7.44482	1.01973	1		0.942893	2	1.53609	0.919406	3	3.73877	0.905111	1		1.06634	2	4.66092	0.962816	3	0.884649	0.985208	1		1.02741	2	1.056	1.02122	3	2.45958	1.09221	1		0.96852	2	5.19724	1.06271	3	4.45392
XP_004002355.1	PREDICTED: ragulator complex protein LAMTOR5 [Ovis aries]	74.73	4	4	20	91	9.60772	4.86865	0.960247	5	1.92817	0.985351	5	3.12976	1.09976	10	2.35103	0.966709	5	2.06173	1.0454	5	3.38828	0.973738	10	6.64432	1.04152	5	9.678	0.922819	5	8.88426	0.83606	10	9.51715	0.979907	5	2.03795	1.07459	5	0.87128	1.05793	10	8.45578
NP_001009484.1	cofilin-1 [Ovis aries]	74.7	13	15	209	166	18.5066	8.00146	0.985288	51	5.35631	0.987247	68	4.2269	0.963615	57	7.73212	0.991338	51	5.51041	0.989234	68	6.40783	0.957936	57	6.98628	1.00934	51	4.75613	1.02167	68	5.45078	1.0258	57	6.13271	1.02066	51	6.86393	1.00038	68	5.47217	1.03667	57	6.59502
NP_001009778.1	retinal dehydrogenase 1 [Ovis aries]	74.65	27	29	547	501	54.7897	6.78564	0.924573	177	9.23505	1.12809	162	6.85938	0.926147	179	8.32399	0.999821	177	6.35007	0.741522	162	20.6762	0.974084	179	6.5742	1.05506	177	4.45524	1.05779	162	4.91705	1.02066	179	6.92243	1.02148	177	6.61094	1.08799	162	6.00483	1.05723	179	7.9956
XP_004012201.1	PREDICTED: 10 kDa heat shock protein, mitochondrial [Ovis aries]	74.51	5	9	91	102	10.9249	8.92432	0.951865	10	3.73243	0.927663	23	4.52845	0.919178	21	3.5696	0.912437	10	1.84851	0.963527	23	4.6819	0.910125	21	6.992	1.06976	10	4.32357	0.973678	23	2.80756	1.01943	21	3.69889	1.04595	10	3.31757	1.13649	23	5.02151	1.11123	21	4.2207
XP_004006621.1	PREDICTED: ATP synthase subunit beta, mitochondrial [Ovis aries]	74.43	24	24	498	528	56.1735	5.2749	0.982202	156	6.23007	0.97599	150	6.77892	0.951984	188	9.39399	0.982499	157	7.14935	0.941352	150	7.10066	0.99767	187	7.31789	1.0176	157	4.88468	1.01156	150	5.64293	1.01629	188	6.10749	1.0072	157	6.6362	1.08029	149	6.81489	1.02351	187	6.17807
XP_012041406.1	PREDICTED: 60S ribosomal protein L23 [Ovis aries]	74.29	9	10	135	140	14.8561	10.5063	0.961902	38	4.01099	0.978817	47	7.00512	0.982847	47	6.8852	1.02	38	4.28975	0.971783	47	2.85068	1.01876	47	6.13089	0.973863	38	4.6983	1.01229	47	5.7246	0.981009	47	4.79258	1.04268	38	3.79726	1.04181	47	4.42242	1.03846	47	5.15978
NP_001009421.1	thioredoxin [Ovis aries]	74.29	7	7	95	105	11.8348	5.03369	0.998364	30	5.36401	0.957529	28	4.57068	0.987958	37	7.59249	1.04031	30	8.43974	1.02128	28	7.07467	0.943655	37	7.6554	0.993814	30	6.50224	0.997922	28	4.27612	1.0208	37	5.12212	0.982993	30	7.27757	1.01789	28	6.07875	1.04524	37	9.05458
NP_001177319.1	glyceraldehyde-3-phosphate dehydrogenase [Ovis aries]	74.17	17	19	625	333	35.8823	8.35303	0.967663	217	5.79652	0.996146	176	5.06859	0.968402	222	6.7232	0.965831	217	6.81722	0.973364	176	6.00309	0.981621	222	6.47751	1.00696	217	4.66247	1.02499	176	4.97658	1.02471	222	5.78114	1.04923	217	7.75558	1.0084	176	5.35569	1.02604	222	5.73456
XP_014959897.1	PREDICTED: LOW QUALITY PROTEIN: inorganic pyrophosphatase isoform X1 [Ovis aries]	74.05	15	16	88	289	32.718	5.46533	0.904914	26	4.59511	0.960989	29	8.04941	0.935239	30	7.3838	1.01695	26	3.93877	0.973086	29	3.76975	0.946461	30	5.14063	1.04222	26	4.1132	1.02507	29	5.1534	1.06223	30	5.15287	1.0428	26	4.19484	1.03107	29	8.32809	1.02606	30	7.34446
XP_004015128.1	PREDICTED: nuclear transport factor 2 [Ovis aries]	74.02	5	6	29	127	14.469	5.37646	0.990394	8	10.1825	1.06737	7	11.287	0.940194	11	11.4461	0.998356	8	2.3232	1.04771	7	8.69961	1.00206	11	9.46338	1.05539	8	5.55219	0.918185	7	14.2368	1.06808	11	9.00759	0.978125	8	7.55959	0.98629	7	10.3436	0.980454	11	11.0686
XP_004017136.1	PREDICTED: T-complex protein 1 subunit epsilon [Ovis aries]	73.94	35	36	216	541	59.5769	5.90967	0.968316	59	3.22304	0.980703	67	4.92439	0.983297	73	4.89698	0.98447	59	6.28316	1.00295	67	4.53321	0.972408	73	6.63019	1.04833	59	3.92114	1.00131	67	4.23399	1.04199	73	4.41152	0.999349	59	4.65075	1.03485	67	4.95394	0.998727	73	5.10816
XP_004006526.1	PREDICTED: C-Myc-binding protein [Ovis aries]	73.79	8	8	37	103	11.9893	5.90967	0.97361	11	4.85533	1.00372	12	4.12932	0.9988	14	5.40395	0.976264	11	2.97151	1.01048	12	3.3148	1.02523	14	3.10256	1.00851	11	5.12515	1.01522	12	3.77741	1.00019	14	2.71576	1.02536	11	5.25651	0.984166	12	3.60215	1.00111	14	5.47128
XP_004010328.1	PREDICTED: pyruvate kinase PKM isoform X7 [Ovis aries]	73.45	3	37	910	531	57.927	7.69385	0.994466	54	6.94521	0.993545	51	6.05289	0.889761	61	8.71771	1.00162	54	5.81561	1.09548	51	6.51668	1.00158	61	8.7382	1.03231	54	7.18047	0.939822	51	8.15288	1.08825	61	8.54408	0.981957	54	7.60743	1.00224	51	7.74224	0.969354	61	5.64471
XP_011960389.1	PREDICTED: guanine nucleotide-binding protein G(I)/G(S)/G(O) subunit gamma-4 [Ovis aries]	73.33	4	4	10	75	8.38826	7.86963	1.0362	4	8.36395	0.891366	2	1.45619	0.90239	3	5.68583	0.901226	4	10.0505	0.98356	2	8.28783	0.946378	3	21.13	1.03956	4	4.74615	0.996874	2	6.54568	1.02019	3	11.069	0.990093	4	7.29992	1.12858	2	1.92482	1.01842	3	7.28865
XP_004004841.1	PREDICTED: 60 kDa heat shock protein, mitochondrial [Ovis aries]	73.3	32	32	556	573	60.9554	5.87158	0.969963	174	8.52634	0.953083	177	6.4853	0.959515	200	9.17753	0.986683	175	7.03289	0.982228	177	6.93762	0.965983	201	6.40176	1.01784	175	5.7757	1.00196	177	5.44572	1.02225	201	7.71976	1.02242	175	7.51451	1.0553	177	6.93415	1.03808	201	7.51989
NP_001119836.1	ras-related protein Rab-7a [Ovis aries]	72.95	13	13	86	207	23.5009	6.69775	1.008	30	4.68997	0.994892	27	4.25327	1.01125	29	6.31649	1.02012	30	5.16819	1.00168	27	5.0735	1.00499	29	6.27896	0.988751	30	4.26348	1.0183	27	4.69645	0.990714	29	3.13756	1.00515	30	5.41081	0.9831	27	5.22063	1.00869	29	6.87875
XP_011959750.1	PREDICTED: fructose-bisphosphate aldolase A isoform X1 [Ovis aries]	72.53	17	24	291	364	39.4113	8.19189	0.961687	80	6.43831	0.948129	90	5.91386	0.947239	94	9.16083	1.01493	80	6.01451	1.02962	90	6.14359	0.941172	94	8.72994	1.02963	80	6.2549	0.999344	90	4.62453	1.07002	94	9.57458	0.971764	80	6.30263	1.01015	90	4.95131	1.00087	94	7.18981
XP_012034784.1	PREDICTED: annexin A5 isoform X2 [Ovis aries]	72.24	21	23	469	317	35.8185	5.35107	1.0559	148	4.91352	1.0013	157	5.18427	0.916612	160	8.61231	1.0146	148	6.25142	1.04752	157	5.75147	1.03146	160	7.15446	0.97175	147	4.83615	0.96174	157	5.63748	1.05934	160	5.31035	0.973879	148	5.80448	0.996895	157	6.40878	0.998392	160	6.89117
XP_004015238.1	PREDICTED: cytochrome c oxidase subunit 6B1 [Ovis aries]	72.09	6	6	24	86	10.1799	8.48486	1.02272	6	6.97338	0.957287	10	1.90732	1.02381	8	1.41288	0.982156	6	9.59279	0.962839	10	4.25469	1.01304	8	3.63129	1.01137	6	1.79432	1.01311	10	1.81747	1.00417	8	1.02249	0.961492	6	4.9299	1.06485	10	3.63293	1.00946	8	6.76862
XP_014957237.1	PREDICTED: ubiquitin-conjugating enzyme E2 L3 [Ovis aries]	72.08	7	8	63	154	17.8502	8.51416	0.985184	21	5.05901	0.984769	20	4.2128	0.999488	14	3.94608	0.96509	21	5.01411	1.00817	20	3.35522	1.00024	14	4.41487	1.01009	21	4.36312	1.00708	20	4.19289	0.952278	14	4.98432	1.03496	21	3.62619	1.02185	20	4.67042	1.03045	14	4.82406
XP_004008057.1	PREDICTED: LSM8 homolog, U6 small nuclear RNA associated [Ovis aries]	71.88	5	5	20	96	10.3963	4.4751	0.961443	5	3.84172	1.02973	6	5.11997	0.965021	6	10.0386	0.992713	5	1.91266	1.05583	6	5.37736	1.1107	6	9.47658	1.0143	5	5.38794	0.92673	6	9.54154	0.98374	6	9.16252	0.954479	5	10.4148	0.950251	6	3.01364	1.01087	6	4.01396
XP_012030114.1	PREDICTED: prostaglandin E synthase 3 isoform X2 [Ovis aries]	71.83	10	10	67	142	16.7589	5.41455	0.981772	21	3.74486	0.996414	25	4.24365	0.934517	21	5.49299	0.965304	21	3.55661	1.00365	25	4.23119	0.971174	21	3.58437	1.04298	21	4.96177	0.993033	25	5.19729	1.00986	21	6.28052	0.996776	21	4.6578	1.02082	25	4.45543	1.05119	21	7.36983
XP_004004216.1	PREDICTED: dihydropyrimidinase-related protein 2 isoform X1 [Ovis aries]	71.68	24	29	334	572	62.2386	6.37939	1.01665	91	5.54038	0.989822	69	6.14262	0.970661	92	7.82572	0.973946	91	9.08676	1.00728	69	6.25939	0.979753	92	9.9819	1.06526	91	9.98679	1.01525	69	5.97748	1.04436	92	6.39925	0.916725	91	9.95897	0.976479	69	7.47007	0.977772	93	7.86301
XP_014949297.1	PREDICTED: tubulin beta-4B chain isoform X1 [Ovis aries]	71.48	2	12	205	291	32.3098	5.57959	0.973887	28	4.14627	1.02829	22	6.4819	0.988659	27	5.1577	0.960863	28	6.06843	1.01409	22	3.89161	0.993083	27	6.69362	1.05152	28	9.30885	1.00287	22	9.26006	1.0142	27	5.57836	1.01693	28	5.78999	0.962904	22	5.9215	0.992491	27	6.39855
XP_004019078.1	PREDICTED: histone H2B type 1 [Ovis aries]	71.43	5	11	462	126	13.8976	10.3159	1.04305	37	6.17667	1.01307	40	5.61596	0.999548	37	6.20748	0.942372	37	6.82415	1.02396	40	10.5265	0.973722	37	5.81511	1.00918	37	4.1089	0.971349	40	3.93671	0.965516	37	6.90587	1.00921	37	6.88818	1.00267	40	7.54724	1.04475	37	5.05982
NP_001267633.1	peroxiredoxin-6 [Ovis aries]	71.43	15	15	165	224	25.0511	6.37939	1.03706	41	6.81667	1.09412	62	4.62637	0.919156	62	7.20149	1.01736	41	5.54284	0.984631	62	8.53412	0.871327	62	8.68924	1.00394	41	5.89987	0.855756	62	8.0439	0.965305	62	6.35464	0.932153	41	5.8892	1.10088	62	5.56886	1.18747	62	9.5539
XP_014955261.1	PREDICTED: tumor protein D54 isoform X3 [Ovis aries]	71.36	13	13	78	206	22.2892	5.70654	0.942408	27	8.32882	0.931165	30	8.71707	0.9732	21	9.40352	0.981794	27	7.08114	0.999127	30	4.52297	1.00937	21	4.65428	1.02116	27	6.3797	1.03561	30	6.6264	0.961819	21	5.29195	1.05887	26	8.4164	1.02817	30	4.86026	1.05895	21	4.44644
XP_004011869.1	PREDICTED: 60S ribosomal protein L30 [Ovis aries]	71.3	8	8	55	115	12.7757	9.62744	0.968097	17	4.54777	1.0171	18	4.25229	1.02959	19	5.31201	1.00308	17	3.06073	0.990762	17	9.02147	1.00928	19	4.75643	1.00263	17	4.60175	1.00928	18	6.52598	0.954144	19	7.15973	1.01269	17	5.48417	1.03717	18	4.20725	1.02389	19	14.5232
XP_004012675.2	PREDICTED: superoxide dismutase [Cu-Zn] isoform X1 [Ovis aries]	71.2	11	11	123	184	19.0867	7.47412	0.970525	34	5.91447	1.0498	42	3.38242	0.969021	47	8.50648	1.00354	34	4.70987	1.05806	42	8.08196	0.940982	47	7.41751	1.00405	34	3.38705	0.93955	42	5.48537	1.01499	47	6.07823	1.0145	34	5.99758	0.964276	42	4.62643	1.06339	47	6.10255
NP_001138250.1	S-phase kinase-associated protein 1 [Ovis aries]	71.17	10	11	58	163	18.6462	4.53857	0.980848	17	5.15259	0.994709	18	5.54454	0.93796	22	11.3263	1.02001	17	7.48612	1.00018	18	5.07688	0.955139	22	5.98389	1.04705	17	6.65844	1.01964	18	6.50596	1.07076	22	8.9793	0.982182	17	6.55397	0.995737	18	5.4403	1.00031	22	3.28168
NP_001009759.1	calmodulin [Ovis aries]	71.14	11	11	352	149	16.8268	4.22119	0.988577	107	6.5775	1.04052	120	6.42935	0.951928	120	9.99451	0.967782	107	9.43817	1.02437	120	6.69541	0.980765	120	6.51978	1.00372	107	6.19834	0.958762	120	7.4829	1.04503	120	7.21071	1.02534	107	7.086	0.977157	120	7.11962	1.00651	120	8.30634
XP_004004403.1	PREDICTED: GTP:AMP phosphotransferase AK3, mitochondrial isoform X1 [Ovis aries]	70.93	15	15	120	227	25.6825	9.0415	0.988621	39	3.65304	0.982536	41	5.16628	0.911024	40	9.61439	0.834794	39	10.938	1.05669	41	4.07651	1.03418	40	3.28004	1.0223	39	3.06164	1.01331	41	5.16719	0.983197	40	4.61014	1.13629	39	6.97323	0.965616	41	4.74859	1.06677	40	6.20347
XP_012045749.1	PREDICTED: 60S ribosomal protein L12 [Ovis aries]	70.91	11	11	99	165	17.8075	9.42236	0.981091	31	7.77813	0.980862	29	7.15353	0.997363	37	7.30688	1.02074	31	5.49504	1.02987	29	7.8638	1.01523	37	4.96229	0.971673	31	5.36516	1.02238	29	8.89815	0.933198	37	5.9127	1.02504	31	10.8646	0.995139	29	7.28321	1.04539	37	8.30004
XP_004017868.1	PREDICTED: proteasome subunit alpha type-4 [Ovis aries]	70.88	14	14	117	261	29.4652	7.72314	0.975254	36	4.1363	0.970213	41	3.89264	0.971433	40	4.67314	1.0005	36	5.08559	1.00193	41	3.71536	0.944995	40	6.63257	1.01688	36	3.76914	1.00412	41	3.58222	1.04653	40	3.66085	0.998698	36	6.88964	1.0134	41	2.59088	1.01854	40	5.29666
XP_004002959.1	PREDICTED: transgelin-3 [Ovis aries]	70.85	11	12	69	199	22.4562	7.32764	1.00741	22	5.47101	0.946451	22	5.98951	1.03294	21	9.24983	0.942672	22	8.12141	1.01652	22	5.19548	0.915126	21	8.24351	1.06768	22	5.69584	1.08242	22	6.82424	1.07223	21	4.29398	0.958928	22	5.36851	0.962059	22	4.23615	0.968468	21	3.66461
XP_004005022.1	PREDICTED: NADH dehydrogenase [ubiquinone] 1 alpha subcomplex subunit 5 isoform X2 [Ovis aries]	70.69	6	6	22	116	13.2612	7.32764	1.0375	8	4.12003	0.976427	5	7.64062	1.01208	9	7.79278	0.960338	8	12.49	0.919518	5	4.16285	0.975226	9	7.88208	1.01762	8	6.2513	1.04327	5	2.81136	1.00336	9	2.31146	0.986714	8	6.17412	1.0845	5	3.33923	1.0559	9	5.76156
NP_001135988.1	phosphoglycerate kinase 1 [Ovis aries]	70.5	19	28	303	417	44.5371	8.26514	0.962968	62	5.82515	1.01684	60	4.31711	0.873945	67	7.13434	0.95216	62	6.69843	1.02847	60	6.92839	0.898161	67	6.31126	1.05007	62	4.6933	0.977829	60	4.56328	1.15609	67	7.26863	1.02835	62	5.80353	0.984449	60	6.68729	0.992872	67	7.21373
XP_004011391.1	PREDICTED: 40S ribosomal protein S12 [Ovis aries]	70.45	8	8	122	132	14.5055	7.21045	0.97535	34	6.10168	0.988612	39	9.0912	0.962295	49	6.7874	0.988979	34	5.29296	0.963958	39	5.70416	0.97965	47	5.90464	0.975624	34	6.26641	1.03677	39	10.1298	0.970364	49	5.57032	1.06619	34	5.51766	1.00299	39	7.70901	1.08436	49	8.20028
XP_011972837.1	PREDICTED: heterogeneous nuclear ribonucleoprotein K isoform X5 [Ovis aries]	70.37	1	24	340	459	50.3882	5.32568	0.931302	7	5.67747	1.0258	3	5.56085	0.91113	5	4.24735	0.982471	7	2.55424	1.02573	3	4.83224	0.935142	5	4.29285	0.983934	7	7.25626	0.984567	3	6.84058	1.0183	5	1.848	1.06063	7	8.90606	0.979202	3	2.71963	1.0702	5	1.55825
XP_014948445.1	PREDICTED: V-type proton ATPase subunit G 1 [Ovis aries]	70.34	7	7	41	118	13.7	8.44092	0.951023	14	3.51213	0.999382	11	5.29245	0.932732	16	9.57919	0.973439	14	4.41154	0.948153	11	8.20805	0.999336	16	7.506	1.01185	14	3.6846	1.01952	11	8.49589	1.02009	16	5.23272	1.05879	14	6.44569	1.02785	11	8.30129	1.0316	16	7.16752
XP_012036281.1	PREDICTED: pyruvate kinase PKM isoform X6 [Ovis aries]	70.06	4	38	774	531	58.0379	7.53271	1.0247	8	8.52006	1.00971	9	3.23479	0.774136	13	8.91432	0.892461	8	11.8991	1.11556	9	6.0281	0.89823	13	11.6507	1.12701	8	8.02364	0.938683	9	3.91558	1.29804	13	19.3547	0.974826	8	7.42424	0.933162	9	7.77847	0.910878	13	13.8172
XP_014959703.1	PREDICTED: 14-3-3 protein gamma [Ovis aries]	70.06	7	9	138	167	19.1983	4.729	1.04711	25	8.56337	0.957422	31	5.4178	0.952964	32	12.0839	0.957781	25	9.67251	1.01036	31	5.05338	0.953854	32	10.0012	1.01994	25	4.41771	1.00952	31	5.536	1.12284	32	8.02773	0.973032	25	11.7379	1.01152	31	5.68109	0.950003	32	12.5258
XP_004013866.1	PREDICTED: calcyclin-binding protein isoform X1 [Ovis aries]	70	15	15	58	230	26.3007	8.25049	1.00333	19	6.67513	0.9895	18	6.16864	0.979774	21	7.91686	1.02738	19	5.88172	1.00907	18	5.44689	0.991958	21	6.41742	1.01024	19	8.25982	0.986316	18	5.84536	1.0413	21	11.9072	0.966291	19	5.57786	1.00477	18	6.12073	0.979082	21	12.8318
XP_014958351.1	PREDICTED: tubulin beta-2B chain isoform X1 [Ovis aries]	69.89	3	20	508	445	49.803	4.93213	1.02496	11	2.61594	0.906273	8	27.2749	1.0547	9	1.68399	0.961525	11	21.2518	0.976526	8	14.4458	0.937623	9	17.6424	1.0351	11	13.3025	0.962997	8	7.7625	1.09453	9	18.7631	0.847984	11	15.7052	1.13056	8	6.12056	0.890684	9	5.12424
XP_004002705.1	PREDICTED: transgelin-2 [Ovis aries]	69.85	10	11	55	199	22.4122	8.23584	1.02205	17	4.15818	1.10894	13	2.05623	0.927725	21	6.98111	0.968133	17	3.57337	1.02818	13	3.1322	0.953532	21	4.70761	1.10427	17	5.18769	0.935029	13	4.93274	1.12471	21	3.92333	0.900933	17	4.32739	0.949245	13	2.55514	0.961862	21	3.31088
XP_004004014.1	PREDICTED: ras-related protein Rab-14 [Ovis aries]	69.77	12	13	104	215	23.8819	6.21436	1.00611	27	7.59873	1.01618	24	3.48712	0.959214	26	5.96416	1.00268	27	7.22019	1.02775	24	6.54322	0.996825	26	5.35059	0.992133	27	6.02107	0.98059	24	5.75219	0.994274	26	7.68917	0.974343	27	8.68786	0.987342	24	6.88362	1.00611	26	8.63777
XP_004008202.1	PREDICTED: elongation factor 1-alpha 1 [Ovis aries]	69.7	11	23	504	462	50.1091	9.01221	0.948779	54	7.40536	0.947436	64	5.98328	0.989372	53	4.83507	0.972205	54	7.95724	0.960803	64	5.3072	1.01546	53	6.21664	0.997732	54	5.97318	1.02438	64	6.03292	0.921297	53	8.76515	1.09697	54	6.70929	1.05186	64	8.14	1.08587	53	9.39095
NP_001087257.1	annexin A2 [Ovis aries]	69.62	24	24	214	339	38.5878	7.31299	1.17562	66	7.45365	1.07738	70	4.91952	0.959992	78	6.99955	1.10601	66	6.08458	1.05541	70	5.2688	0.924792	78	6.52561	0.897054	66	6.26221	0.911599	70	5.54007	1.07142	78	5.96499	0.845008	66	10.7904	0.973986	70	5.67207	1.01403	78	3.96216
XP_004013115.1	PREDICTED: rho GDP-dissociation inhibitor 1 [Ovis aries]	69.61	14	14	202	204	23.4348	5.19873	0.967105	65	7.60977	0.967449	66	6.36285	0.935163	71	8.68739	0.972479	65	8.70367	1.05523	66	6.36898	0.977736	71	7.61167	0.999634	65	6.54632	0.996192	66	5.87316	1.03838	71	6.26156	1.05552	65	7.70088	0.98224	66	7.04922	1.03109	71	7.24423
XP_014958884.1	PREDICTED: LOW QUALITY PROTEIN: alpha-internexin [Ovis aries]	69.54	28	33	223	499	55.7856	5.52881	0.955372	62	6.16977	1.05461	52	5.10174	0.911596	66	8.28216	0.946466	61	6.3078	0.995795	52	5.05077	0.995672	66	5.95524	1.10961	62	7.94537	1.01465	52	4.37671	1.13327	66	7.50823	0.964117	62	7.49013	0.957434	52	5.62997	0.941122	66	6.66468
XP_004006518.1	PREDICTED: T-complex protein 1 subunit beta isoform X1 [Ovis aries]	69.53	30	30	265	535	57.4832	6.53662	0.961615	89	6.18846	0.968571	87	5.1084	0.962504	89	6.15584	0.961109	89	5.97445	1.00722	87	4.5061	0.960526	89	4.46345	1.03937	89	4.68156	0.99568	87	3.68876	1.04232	89	3.85165	1.01896	89	5.88841	1.03107	87	4.20529	1.01806	89	3.92058
XP_004015383.1	PREDICTED: SUMO-activating enzyme subunit 1 isoform X1 [Ovis aries]	69.36	21	21	75	346	38.2824	5.22412	0.950826	20	4.28112	0.996384	27	3.54121	0.990144	28	5.28687	0.988252	20	5.14465	1.01362	27	3.75863	0.966571	28	6.53091	1.06442	20	3.94744	1.0216	27	2.67114	0.998442	28	3.76433	0.997115	20	3.89302	0.998942	27	2.22891	1.03431	28	4.80645
XP_014954937.1	PREDICTED: LOW QUALITY PROTEIN: ribosome-binding protein 1 isoform X1 [Ovis aries]	69.21	88	89	570	1575	169.064	9.14404	0.979259	184	5.99796	0.940615	175	4.69919	1.02714	185	8.34541	0.997865	184	4.92338	0.918807	175	6.21712	0.896933	185	12.5766	0.955307	184	4.38984	1.09865	175	5.57637	0.933602	185	6.76003	1.07289	184	6.35744	1.0412	175	5.21202	1.14145	185	6.95414
XP_014954265.1	PREDICTED: keratin, type I cytoskeletal 19 isoform X1 [Ovis aries]	69.2	14	19	114	289	32.3827	4.83057	1.10838	24	6.1822	1.13608	23	4.97392	0.972368	25	5.83916	1.02573	24	4.76398	0.979422	23	9.51315	0.883378	25	10.2131	0.988195	24	4.36551	0.922042	23	4.77095	1.08617	25	6.87209	0.8783	24	10.3309	1.00738	23	6.52425	1.03869	25	3.86636
XP_004008956.1	PREDICTED: glucosamine-6-phosphate isomerase 1 [Ovis aries]	68.86	7	13	36	289	32.5365	6.85889	1.0478	6	2.9199	1.05036	9	2.39086	1.02117	9	7.94684	1.02878	6	8.89726	0.881531	9	9.08619	0.971094	9	11.4914	1.03789	6	4.83283	1.0261	9	7.4601	1.08574	9	7.81827	0.945946	6	13.2309	1.05729	9	4.67397	0.908936	9	16.5413
XP_004006021.1	PREDICTED: multiple coagulation factor deficiency protein 2 isoform X1 [Ovis aries]	68.82	4	4	20	93	10.625	4.41162	0.931939	12	7.78564	1.00115	3	0.35874	0.979434	5	3.92623	0.959306	12	3.87267	0.938875	3	0.699985	0.99074	5	7.17018	1.03776	12	4.87794	1.0914	3	0.102836	0.923497	5	8.18943	1.06213	12	4.82299	0.970164	3	1.13656	1.09798	5	9.07465
NP_001009306.1	prolactin precursor [Ovis aries]	68.75	17	17	3444	240	27.0406	6.78564	1.0605	1301	5.12137	1.14975	1068	6.3042	1.40053	1053	9.2377	1.03912	1301	5.75684	0.997748	1069	5.89393	1.42907	1053	7.77984	0.839108	1301	7.12088	0.968673	1069	5.66595	0.545203	1053	23.8128	1.09687	1301	6.49884	0.890642	1068	8.02948	0.874696	1053	6.48907
XP_011952852.1	PREDICTED: eukaryotic initiation factor 4A-II isoform X3 [Ovis aries]	68.7	10	21	202	361	41.1081	5.52881	1.02209	22	7.32972	1.00559	24	6.58631	0.923132	31	10.3446	1.01366	22	16.8834	1.03303	24	10.319	1.01471	31	6.42195	0.968078	22	8.0422	0.979711	24	7.37142	1.08239	31	9.06872	0.977899	22	13.2145	0.989361	24	6.94626	0.993376	31	12.8783
XP_014953044.1	PREDICTED: elongation factor 1-delta isoform X1 [Ovis aries]	68.57	15	18	117	280	31.0447	5.05908	0.962538	25	6.78748	0.986638	28	6.1263	1.01357	30	7.23976	1.00472	25	3.18707	0.964224	28	4.80432	1.04733	30	8.13353	0.993909	25	4.14483	1.04075	28	5.70251	0.938436	30	8.38012	0.991988	25	7.09767	1.01284	28	5.30087	1.03597	30	6.63252
XP_004019694.1	PREDICTED: peptidyl-prolyl cis-trans isomerase FKBP2 isoform X1 [Ovis aries]	68.57	9	9	54	140	15.3802	8.88037	0.919499	17	5.15597	1.03687	18	4.26479	0.993974	19	3.8942	1.06623	17	3.37174	0.947573	18	6.65582	1.02157	19	4.44632	1.01567	17	3.12807	1.04074	18	4.90938	0.912246	19	4.79229	1.00301	17	5.54755	1.01734	18	9.98892	1.0702	19	6.33017
XP_012039131.1	PREDICTED: ras-related protein Rab-2A isoform X2 [Ovis aries]	68.47	6	12	152	203	22.4562	6.53662	0.96757	23	6.71357	1.02079	20	2.879	0.994643	19	5.33944	0.976269	23	8.05741	0.989372	20	6.99185	0.993653	19	5.10737	1.01034	23	3.0233	0.999499	20	3.67922	0.938505	19	4.85396	1.04857	23	4.78429	0.999739	20	6.58189	1.04524	19	3.73826
XP_014960509.1	PREDICTED: hypoxanthine-guanine phosphoribosyltransferase [Ovis aries]	68.35	11	11	81	218	24.5237	7.44482	0.98993	24	4.62986	1.03263	29	4.61744	0.986707	28	6.40135	0.908284	24	6.76109	1.02667	29	6.62488	0.928044	28	6.40337	1.06422	24	3.80262	0.99546	29	4.74981	1.04005	28	4.83596	1.02501	24	5.97196	1.00568	29	5.54985	1.00171	28	5.20905
XP_004001967.1	PREDICTED: peroxiredoxin-1 isoform X2 [Ovis aries]	68.34	9	12	147	199	22.1954	8.39697	0.954551	34	2.98428	0.939952	29	3.67776	0.973255	45	5.63962	0.966055	34	4.64231	0.982154	29	9.05769	0.901578	45	8.23868	1.03369	34	3.91432	1.09543	29	7.63063	1.09463	45	7.49467	1.04228	34	3.15441	0.985324	29	5.38599	0.987276	45	5.47212
XP_004008098.1	PREDICTED: V-type proton ATPase subunit F [Ovis aries]	68.07	7	7	31	119	13.39	5.8208	0.991311	13	8.90209	0.997778	12	5.99435	1.04623	6	4.89775	0.960453	13	7.29918	0.995476	12	7.50968	1.01329	6	2.3243	1.03993	13	2.2295	1.01611	12	3.75026	0.983028	6	1.60838	1.0297	13	3.21758	1.01084	12	4.95095	0.99996	6	2.60436
XP_011972855.1	PREDICTED: heterogeneous nuclear ribonucleoprotein K isoform X3 [Ovis aries]	67.95	1	24	332	440	48.5232	5.45264	1.0325	3	2.8622	1.03045	1		1.03583	3	9.66972	1.00496	3	5.64897	1.02492	1		1.10059	3	16.9278	0.987778	3	0.975991	0.978581	1		0.88121	3	13.7861	0.983177	3	10.247	0.979338	1		1.03865	3	5.97441
XP_014955272.1	PREDICTED: 40S ribosomal protein S21 isoform X2 [Ovis aries]	67.9	5	5	28	81	8.84446	8.49951	1.02806	5	3.44924	0.996875	5	3.90957	0.990712	7	2.13857	1.01963	5	4.33528	1.00119	5	0.862245	0.939269	7	1.97142	0.977235	5	3.69975	1.00444	5	3.63023	0.954604	7	3.44417	0.969005	5	3.53249	0.986672	5	4.73291	1.09752	7	5.27702
XP_004011376.1	PREDICTED: syntaxin-7 [Ovis aries]	67.82	11	12	48	261	29.6383	5.42725	0.995717	16	5.29977	0.934951	15	5.57723	0.952378	14	5.61111	0.993801	16	6.07481	1.05671	15	4.66004	0.950976	14	8.35838	1.0001	16	5.91081	1.00387	15	6.95438	1.03551	14	7.35702	0.993134	16	6.73065	0.991668	15	5.05383	1.02832	14	4.57723
XP_004006585.1	PREDICTED: dynactin subunit 2 isoform X4 [Ovis aries]	67.74	22	23	130	403	44.3079	5.26221	0.987485	36	4.2939	1.01141	43	3.34969	0.967969	49	4.88216	0.984678	36	6.01079	1.02328	43	5.10741	1.00778	49	4.19206	1.01273	36	3.40532	0.995969	43	4.31051	1.03685	49	5.3322	1.03278	36	6.09173	0.984444	43	4.1057	0.987085	49	3.67742
XP_004002713.1	PREDICTED: astrocytic phosphoprotein PEA-15 [Ovis aries]	67.69	7	7	24	130	15.0308	5.021	1.02626	8	1.28477	0.988676	8	7.0887	0.993543	8	6.09051	0.952099	8	5.93929	1.05152	8	4.05231	0.895548	8	5.23138	1.0484	8	5.83723	1.00511	8	5.21588	1.10295	8	4.01816	0.95849	8	4.86354	0.986838	8	2.65847	0.984825	8	3.90976
XP_004009703.1	PREDICTED: inorganic pyrophosphatase 2, mitochondrial isoform X2 [Ovis aries]	67.66	18	19	108	303	34.7082	5.69385	1.00546	37	5.47487	1.00713	35	4.04012	0.939826	34	7.24665	0.98953	37	6.42037	1.0469	35	4.02869	0.959204	34	4.15681	1.00466	37	5.9821	0.964791	35	3.94011	1.05611	34	5.62549	1.00264	37	5.62946	1.00031	35	4.09249	1.01636	34	4.84909
XP_004008533.1	PREDICTED: calreticulin [Ovis aries]	67.63	25	25	420	417	48.0289	4.44971	0.982079	132	8.15355	1.00416	137	6.38024	0.976774	149	10.1853	1.03167	132	5.8979	0.937975	137	8.23716	0.957247	148	7.86212	0.996497	132	4.87488	1.0624	137	6.16337	0.947999	149	7.02167	0.999407	132	6.86067	1.0035	137	6.22545	1.11965	149	7.67648
XP_004009036.1	PREDICTED: annexin A6 isoform X1 [Ovis aries]	67.61	1	42	309	673	75.7646	5.89697	1.03557	12	6.71592	1.0164	9	4.93882	0.838175	5	14.571	0.984027	12	4.48243	0.941555	9	0.543532	0.937904	5	6.55335	1.03091	12	6.60066	1.03446	9	3.66824	1.24071	5	3.67471	0.8996	12	11.1258	1.00281	9	2.28062	0.972753	5	3.96098
XP_004002836.1	PREDICTED: T-complex protein 1 subunit theta isoform X2 [Ovis aries]	67.52	1	35	243	548	59.5714	5.59229				0.974383	1		0.886643	1					1.04598	1		0.913126	1					0.963671	1		1.10067	1					1.02771	1		1.05248	1
XP_012034209.1	PREDICTED: annexin A6 isoform X2 [Ovis aries]	67.32	1	42	284	667	75.1683	5.98584							1.00495	1								1.04327	1								1.07724	1								0.89272	1
XP_012033401.1	PREDICTED: LOW QUALITY PROTEIN: tubulin beta-4A chain isoform X1 [Ovis aries]	67.08	2	16	353	319	35.8223	5.32568	1.05029	5	2.29536	0.958653	3	12.5505	1.10639	7	7.9036	0.982533	5	22.5744	1.02924	3	29.2062	1.11851	7	1.87048	1.05185	5	14.1975	1.04783	3	0.861156	0.967336	7	3.1146	0.895837	5	5.65034	0.962535	3	1.16425	0.90551	7	1.65627
XP_004006638.1	PREDICTED: myosin light polypeptide 6 isoform X1 [Ovis aries]	66.89	8	9	81	151	16.9501	4.55127	1.00315	21	5.58108	0.971963	26	8.10843	1.08199	33	4.64427	1.0008	21	3.44385	1.00691	26	8.44674	0.951632	33	6.14462	1.08852	21	4.94676	1.03879	26	4.43194	1.00458	33	3.77755	0.885567	21	8.76847	1.01701	26	6.6346	0.994473	33	4.26026
XP_012042114.1	PREDICTED: T-complex protein 1 subunit theta isoform X1 [Ovis aries]	66.73	1	35	243	553	60.1648	5.74463				1.0024	2	0.394478							1.04826	2	2.72269							0.948639	2	4.52925							1.01434	2	2.15392
XP_012033365.1	PREDICTED: heterogeneous nuclear ribonucleoprotein M isoform X3 [Ovis aries]	66.71	38	38	310	730	77.4313	8.70459	1.01214	102	6.71195	0.990224	100	4.6786	1.0137	108	6.26294	0.989106	102	5.94731	1.02981	100	6.41979	1.00637	108	6.32979	0.988308	102	5.4295	1.00034	100	4.59273	0.986307	108	6.09573	1.02414	102	6.50468	0.970678	100	4.27449	1.00734	108	6.07858
NP_001156019.1	ADP-ribosylation factor 5 [Ovis aries]	66.67	3	10	95	180	20.5166	6.78564	1.06319	5	12.4099	1.23757	3	2.24038	1.05398	3	10.4187	1.0076	5	6.30574	1.13192	3	2.10331	1.08502	3	1.30152	0.934193	5	9.09478	0.872001	3	1.10533	0.9617	3	0.0261617	1.03785	5	9.50814	0.795504	3	4.34707	0.992182	3	0.951206
XP_014947796.1	PREDICTED: hepatoma-derived growth factor isoform X1 [Ovis aries]	66.67	14	15	121	219	24.2106	4.64014	0.968268	34	6.53173	0.975601	39	4.42457	0.94935	37	8.97203	0.972473	34	3.70969	1.06009	39	6.46121	0.928716	37	6.22501	1.03916	34	4.27146	0.987568	39	2.96858	1.02066	37	5.25193	1.02816	34	3.12479	0.999179	39	6.62156	1.06796	37	7.41792
XP_004004799.1	PREDICTED: acyl-CoA-binding protein [Ovis aries]	66.67	5	5	56	87	10.015	6.12549	1.10257	22	3.86032	0.960259	16	5.22632	1.13311	18	5.25183	0.935308	22	7.01996	1.09935	16	4.84998	0.920272	18	8.14593	0.928339	22	4.3007	0.97002	16	4.30414	0.930806	18	4.63668	1.07128	22	7.16603	0.946663	16	5.15784	1.04706	18	5.89257
XP_004018044.1	PREDICTED: heat shock protein HSP 90-alpha [Ovis aries]	66.58	31	45	889	733	84.6777	5.0083	0.986989	183	7.20724	0.958925	181	5.72271	0.949613	183	8.43826	0.940243	184	7.60978	1.07209	181	7.01329	0.934987	183	7.66889	1.03716	183	5.34217	0.966191	181	5.55113	1.03677	184	5.42753	1.01655	184	5.97526	0.996744	181	7.12484	1.05506	183	6.99174
XP_004005858.1	PREDICTED: poly(rC)-binding protein 1 [Ovis aries]	66.57	10	16	158	356	37.4739	7.09326	0.997406	19	6.30833	1.00982	24	5.05727	0.977854	25	8.94212	1.0008	19	4.66562	0.962262	24	6.35352	0.99298	25	8.26584	1.01452	19	4.23612	0.997699	24	4.1197	0.987917	25	6.03222	0.986206	19	8.26299	1.02522	24	7.62435	1.02056	25	7.85533
XP_011961981.1	PREDICTED: moesin [Ovis aries]	66.55	30	41	272	577	67.7999	6.27783	1.01807	62	4.28669	1.0293	58	3.40338	0.961552	71	5.19612	0.964385	62	6.20254	0.994769	58	3.65413	1.01146	71	5.53104	1.00064	62	3.34052	0.986789	58	4.52988	1.03842	71	4.83307	1.01245	62	5.57117	0.984277	58	3.66057	0.990367	71	4.27459
XP_014954047.1	PREDICTED: 14-3-3 protein epsilon isoform X1 [Ovis aries]	66.54	5	16	466	254	29.0104	4.95752	0.973866	67	4.83916	1.00899	69	4.61751	0.964808	74	8.51637	0.996081	67	4.80482	1.02222	69	6.00561	0.96138	74	6.82678	1.01691	67	4.65975	0.986389	69	5.47526	1.05496	74	7.24767	1.00095	67	7.43318	0.996258	69	4.87142	0.997267	74	5.57213
XP_004019703.2	PREDICTED: multifunctional methyltransferase subunit TRM112-like protein [Ovis aries]	66.4	6	6	21	125	14.2884	5.46533	1.0441	8	6.49094	0.97506	7	9.45006	0.927209	6	6.88599	1.02179	8	6.35082	1.03159	7	7.15182	0.989498	6	16.3129	0.965207	8	8.25034	1.02599	7	5.18314	1.04874	6	7.8656	1.01608	8	8.17641	0.983427	7	3.67975	0.998195	6	8.14831
XP_004018987.1	PREDICTED: U6 snRNA-associated Sm-like protein LSm2 [Ovis aries]	66.32	5	5	35	95	10.8276	6.52197	0.95934	10	8.72821	0.998213	13	4.84293	0.983253	12	6.14757	0.994955	10	7.37451	1.02171	13	3.78383	1.01922	12	4.7503	1.00766	10	4.59068	0.993112	13	3.57901	1.03928	12	7.66477	1.06365	10	8.89025	0.985064	13	2.56678	0.949903	12	5.59657
NP_001119813.1	vasopressin-neurophysin 2-copeptin precursor [Ovis aries]	66.27	6	7	88	166	17.2831	5.2749	1.28046	39	12.6906	0.625203	16	64.6563	1.68479	17	36.4879	0.390484	32	142.757	1.04705	16	7.39001	0.81336	17	19.747	1.50557	39	17.3561	1.14451	16	17.0561	0.807254	17	21.7797	0.674768	39	30.0485	1.1169	16	9.17717	0.800753	17	13.5709
XP_004012112.1	PREDICTED: plastin-2 [Ovis aries]	66.19	24	33	286	627	70.2659	5.43994	0.87363	63	7.68055	0.976693	83	5.7454	0.835392	81	12.0853	1.10288	63	4.81954	0.983314	83	5.63542	1.02108	81	4.63296	0.915173	63	5.72871	0.915232	83	4.96182	0.981864	81	3.80113	1.13982	63	9.85047	1.13523	83	8.87376	1.12986	81	9.12713
XP_011982310.1	PREDICTED: alcohol dehydrogenase [NADP(+)] isoform X2 [Ovis aries]	66.15	21	22	212	325	36.567	7.26904	1.00886	66	6.20552	1.01626	70	3.88279	0.989996	69	5.97153	0.97997	66	6.55094	0.992515	70	5.20417	0.964784	69	6.20955	1.01636	66	3.69691	0.916445	70	4.52777	0.998518	69	5.92719	0.992383	66	4.44822	1.08595	70	7.01197	1.05082	69	5.77804
XP_004012151.1	PREDICTED: ubiquitin-fold modifier 1 [Ovis aries]	65.88	3	4	17	85	9.1619	9.30518	0.996447	8	2.72597	0.98661	4	5.28959	0.89181	4	4.30712	0.979797	8	2.87552	0.951187	4	9.14577	0.997589	4	3.03578	0.951843	8	2.01574	1.01641	4	6.75308	0.888232	4	3.69375	1.06229	8	3.71259	1.04908	4	3.83722	1.20734	4	8.76672
XP_012038484.1	PREDICTED: protein-L-isoaspartate(D-aspartate) O-methyltransferase isoform X7 [Ovis aries]	65.82	9	9	38	196	21.1258	6.80029	0.973117	11	3.72493	1.00448	13	4.47889	0.995108	14	7.64427	0.936362	11	5.87755	1.03553	13	2.8349	0.987046	14	4.40316	1.03362	11	3.93039	0.978707	13	7.55189	1.02911	14	5.7417	1.00551	11	7.12568	0.989908	13	6.19115	0.976671	14	4.91668
XP_012040843.1	PREDICTED: phosphatidylinositol transfer protein alpha isoform isoform X2 [Ovis aries]	65.77	11	13	46	222	25.8022	7.1665	0.981431	16	5.66399	0.991648	14	5.20359	0.999459	13	5.01187	1.02414	16	6.24864	1.0407	14	4.21488	1.00832	13	6.28722	0.987815	16	4.8178	0.99425	14	3.71237	0.995636	13	7.20811	1.01055	16	6.53021	0.955003	14	4.08504	0.944858	13	9.81603
XP_004023741.1	PREDICTED: LOW QUALITY PROTEIN: 14-3-3 protein theta [Ovis aries]	65.7	11	16	250	242	27.3014	4.729	0.986971	53	8.98532	1.01892	71	8.17732	0.950253	68	7.38002	0.96766	52	8.77141	1.01786	70	9.5298	0.948812	71	7.17989	1.02944	53	5.338	0.982517	71	6.60565	1.03617	71	8.93372	1.00801	53	9.87036	0.969032	70	8.15868	1.04897	69	11.2249
XP_004013794.1	PREDICTED: alpha-enolase isoform X3 [Ovis aries]	65.69	16	22	754	443	48.1657	6.87354	0.958098	140	4.91683	1.02061	123	5.28888	0.882663	176	7.70464	0.961206	140	6.6931	1.15299	123	7.35428	0.877616	176	8.36516	1.00815	140	5.01955	0.907372	123	6.17394	1.22358	176	9.61742	1.07522	140	7.30927	0.941286	123	5.07661	0.933091	176	5.62845
NP_001159672.1	peroxiredoxin-2 [Ovis aries]	65.66	12	12	91	198	21.8311	5.42725	0.979639	31	7.28799	1.01431	32	3.87982	0.998161	27	5.86172	1.01131	31	3.87708	0.9697	32	3.25812	0.986969	27	6.11525	1.00777	31	3.45133	0.998569	32	3.0989	0.95254	27	4.83265	0.991842	31	4.39414	1.03775	32	5.04357	1.04373	27	7.72021
XP_004008844.1	PREDICTED: heat shock 70 kDa protein 4 isoform X1 [Ovis aries]	65.6	48	50	365	840	94.3834	5.21143	0.967297	123	5.98681	0.982582	107	4.6418	0.972968	128	5.99159	0.969543	123	6.21354	1.02639	107	4.4703	0.978863	128	5.49741	1.02954	123	4.94875	0.98164	107	4.9504	0.995513	128	5.77183	1.03054	123	5.80186	1.006	107	4.83894	1.04526	128	5.66262
XP_014955131.1	PREDICTED: destrin [Ovis aries]	65.45	9	10	66	165	18.4935	7.85498	0.987868	18	2.97721	1.0292	19	4.96107	1.00228	21	4.61668	1.02146	18	5.16387	0.98258	19	7.25015	0.973124	21	5.0419	1.06535	18	5.43612	0.996955	19	4.3784	1.02358	21	4.99928	0.915101	18	5.14367	1.00895	19	3.17323	0.997082	21	5.13483
XP_004023398.1	PREDICTED: LOW QUALITY PROTEIN: 60S acidic ribosomal protein P2 [Ovis aries]	65.45	5	6	78	110	11.2576	4.53857	0.948547	27	7.9817	0.988898	23	10.5945	0.965075	22	9.64916	1.0047	27	6.68403	0.947623	23	7.25147	0.978172	22	5.69693	0.959885	27	5.2985	0.986557	23	8.44837	0.957687	22	6.45059	1.06853	27	9.15162	1.05371	23	6.79846	1.10885	22	6.12162
XP_004004266.1	PREDICTED: V-type proton ATPase subunit B, brain isoform [Ovis aries]	65.36	23	23	102	511	56.5409	5.80811	0.980905	32	7.33177	0.979797	36	3.9632	0.982061	34	5.65211	0.964987	32	9.40162	1.02052	36	5.22184	0.980305	34	5.85368	1.03909	32	5.87885	1.01686	36	4.09623	1.02178	34	4.60183	1.00545	32	7.43479	0.99049	36	4.18485	0.996728	34	4.47559
XP_004010846.2	PREDICTED: acylphosphatase-1 isoform X2 [Ovis aries]	65.35	8	8	33	101	11.4529	8.96826	0.958246	12	6.29034	0.910009	11	3.76589	0.941031	10	5.9744	0.956052	12	3.04204	1.11132	11	6.6316	0.999446	10	7.22237	1.05011	12	3.67977	0.968551	11	5.60209	1.04085	10	7.41485	0.998688	12	5.43955	1.0216	11	5.55196	1.00643	10	6.04775
XP_014950829.1	PREDICTED: chromobox protein homolog 3 isoform X2 [Ovis aries]	65.32	8	10	78	173	19.6958	5.12256	0.981727	19	6.13763	0.989438	23	5.9934	0.968536	24	10.8387	0.99749	19	3.02082	0.997116	23	4.33784	0.977332	24	7.09496	0.983845	19	8.83672	0.994642	23	5.08419	1.0163	24	9.09669	1.03273	19	8.68815	0.997188	23	6.26528	1.04724	24	9.78374
XP_004021550.1	PREDICTED: voltage-dependent anion-selective channel protein 2 [Ovis aries]	65.31	14	14	169	294	31.5996	7.54736	0.99825	55	4.86197	0.983191	54	3.83501	0.944843	60	6.22783	0.991098	55	4.59698	0.985099	54	7.03651	0.925473	60	5.97496	1.04302	55	5.35816	0.990637	54	5.23964	1.08898	60	6.58256	0.958748	55	5.93499	1.03398	54	5.6196	1.01093	60	4.54009
XP_004011849.1	PREDICTED: V-type proton ATPase subunit C 1 isoform X1 [Ovis aries]	65.18	25	25	86	382	43.9319	7.45947	0.954456	30	4.59029	0.980716	29	6.40666	0.999908	27	4.0525	0.982295	30	4.46346	1.0047	29	3.72238	0.986364	27	3.69359	1.04451	30	4.41483	1.01903	29	2.97594	0.995491	27	3.60138	1.01419	30	5.64244	0.984785	29	3.90751	1.01432	27	3.97793
XP_011956737.1	PREDICTED: LOW QUALITY PROTEIN: tubulin beta-3 chain isoform X1 [Ovis aries]	64.97	4	16	260	374	42.0081	4.86865	1.03075	6	6.88107	0.99291	13	6.22169	0.970106	12	7.64035	1.08126	6	5.63529	0.91074	13	5.15344	1.00559	12	3.99169	1.00287	6	3.38409	0.994532	13	8.05763	1.08743	12	6.6952	0.899654	6	5.75303	1.10037	13	2.10151	0.938794	12	5.88094
XP_004018011.1	PREDICTED: uncharacterized protein C14orf142 homolog isoform X2 [Ovis aries]	64.65	1	4	25	99	10.743	4.17041	0.989387	1		0.96961	1		1.00127	1		0.993996	1		1.01723	1		0.946914	1		1.07003	1		1.06785	1		0.985561	1		0.935981	1		0.949012	1		1.06191	1
XP_004018008.2	PREDICTED: LOW QUALITY PROTEIN: chromogranin-A isoform X1 [Ovis aries]	64.63	27	28	316	458	50.6297	4.67822	1.25432	114	9.73518	1.11388	106	7.60157	1.07529	93	11.2021	1.37866	114	16.27	1.00902	106	7.10918	1.14551	93	9.93147	0.594633	114	30.6864	1.01205	106	8.0367	0.903996	93	10.742	0.868424	114	12.6672	0.87314	106	10.7094	0.96595	93	12.3064
XP_004012879.1	PREDICTED: LIM and SH3 domain protein 1 isoform X1 [Ovis aries]	64.62	15	15	90	260	29.6802	7.04932	0.956904	32	6.87599	1.02278	25	6.0119	0.989693	33	7.27177	1.0345	32	4.16321	0.995097	25	7.35264	0.939835	33	9.55514	1.032	32	4.70265	1.00865	25	5.19703	1.01339	33	6.13714	1.00098	32	6.79278	0.985514	25	5.23495	1.03755	33	5.70502
XP_004008653.1	PREDICTED: elongation factor 2 isoform X2 [Ovis aries]	64.57	46	47	585	858	95.307	6.82959	0.943564	176	5.852	0.994023	190	5.11104	0.973797	206	7.17156	1.00726	176	5.55141	0.989645	190	7.93297	0.992776	206	7.01909	1.003	176	4.53354	1.01858	190	4.84063	0.984537	206	5.69077	1.05954	176	5.56658	1.00574	190	5.98259	1.03598	206	7.67931
XP_004002663.1	PREDICTED: T-complex protein 1 subunit gamma [Ovis aries]	64.4	34	34	218	545	60.5474	6.80029	0.949096	71	5.39494	0.97484	66	4.20665	0.967288	80	5.64182	0.975516	71	6.13226	1.00157	66	4.11578	0.972784	80	6.06043	1.03772	71	4.04938	1.00798	66	3.50367	1.02382	80	7.88573	1.02084	71	5.63769	1.03744	66	3.6349	1.00059	80	5.48819
XP_004006831.1	PREDICTED: 40S ribosomal protein S3a [Ovis aries]	64.39	18	18	218	264	29.9257	9.72998	0.987115	71	7.39584	0.987543	70	4.47136	0.990812	77	6.2203	1.01923	71	5.27223	1.00053	70	5.52136	1.01998	77	7.34684	0.981364	71	4.89916	1.02349	70	4.77459	0.978525	77	6.99705	1.00234	71	9.12008	0.999999	70	4.71004	1.03722	77	6.72875
NP_001155337.1	rab GDP dissociation inhibitor beta [Ovis aries]	64.27	16	24	201	445	50.4417	6.25244	1.00123	42	5.52081	1.01846	44	5.56463	1.05887	51	5.71923	1.007	42	4.99371	0.939266	44	7.45349	0.99967	51	4.55159	1.01601	42	4.74193	1.02544	44	4.62154	0.990771	51	5.03124	0.984377	42	5.15893	0.988	44	4.69425	0.958271	51	4.97257
XP_012043556.1	PREDICTED: LOW QUALITY PROTEIN: phosphoglycerate mutase 1-like [Ovis aries]	64.17	2	11	236	254	28.8626	6.88818	1.01768	5	2.63691	0.960149	6	5.05894	0.896813	5	2.11316	0.93899	5	17.1321	1.17052	6	7.12965	0.89108	5	2.89171	1.03945	5	2.46154	0.937799	6	2.63462	1.09836	5	2.80269	1.07446	5	1.81475	0.937003	6	9.25666	1.08585	5	0.672446
XP_004020579.1	PREDICTED: haloacid dehalogenase-like hydrolase domain-containing protein 2 [Ovis aries]	64.09	13	13	41	259	28.523	6.55127	0.977931	12	2.73847	0.949448	15	2.74221	1.00561	13	3.46502	0.985961	12	6.28337	1.04257	15	5.77167	0.916804	13	7.03915	1.0302	12	5.27969	1.04458	15	3.97876	1.03094	13	3.18123	1.00307	12	5.12813	0.937686	15	5.53951	1.02968	13	10.5764
XP_004019702.1	PREDICTED: peroxiredoxin-5, mitochondrial [Ovis aries]	63.93	10	10	140	219	23.1492	8.33838	0.949672	44	10.5018	0.986371	41	5.66968	0.951239	55	7.81246	1.0791	44	5.57881	1.03826	41	10.6224	1.00237	55	6.90173	0.971972	44	5.44254	0.97621	41	3.90791	1.00363	55	7.23113	1.01956	44	10.9665	1.00571	41	6.36685	1.03393	55	4.65987
XP_014952137.1	PREDICTED: LOW QUALITY PROTEIN: dihydropteridine reductase [Ovis aries]	63.9	10	10	127	241	25.4818	6.90283	0.983203	44	6.05902	1.01461	35	7.75653	0.972605	48	11.7933	0.964939	44	7.64341	1.07154	35	6.4973	0.991831	48	9.3045	1.10606	44	9.64956	0.934353	35	7.04222	1.06463	48	5.7982	0.943737	44	6.33439	1.00009	35	7.93296	0.979204	48	8.13246
XP_004010414.1	PREDICTED: ras-related protein Rab-2B [Ovis aries]	63.89	5	11	113	216	24.152	7.07861	1.0788	7	5.7602	1.05716	7	1.15165	0.994659	9	3.72759	1.02027	7	6.98585	1.0234	7	3.15243	1.01862	9	5.78207	0.99827	7	3.89146	0.939452	7	3.92924	1.02977	9	5.83554	0.890855	7	10.772	1.00635	7	3.63693	0.964859	9	5.14177
XP_004005727.1	PREDICTED: isoamyl acetate-hydrolyzing esterase 1 homolog [Ovis aries]	63.86	10	10	56	249	27.5731	5.90967	0.960363	20	6.04954	0.934827	17	6.71545	0.928968	15	5.42901	1.01132	20	5.56421	1.08129	17	4.45637	0.9337	15	6.17189	1.00919	20	3.16605	0.971132	17	3.57043	1.05723	15	6.71912	1.00338	20	3.65539	1.03453	17	3.83322	1.01772	15	3.0732
XP_012037609.1	PREDICTED: 26S protease regulatory subunit 4 isoform X1 [Ovis aries]	63.84	24	26	110	448	50.1662	6.21436	0.961325	38	5.03598	0.98078	32	4.33052	0.97685	34	3.72092	0.985149	38	5.66952	1.01974	32	5.22495	0.962468	34	6.82545	1.03211	38	3.88376	1.01958	32	3.77974	1.02809	34	4.27327	1.016	38	6.33542	0.991952	32	4.0511	1.02074	34	6.11328
NP_001009784.1	actin, cytoplasmic 1 [Ovis aries]	63.73	1	18	1128	375	41.7097	5.47803	1.02156	33	11.5901	1.04716	32	7.31924	0.908094	33	11.3206	1.03684	33	11.3578	0.968188	32	14.0454	0.917193	33	17.1623	1.0046	33	8.52261	1.01463	32	7.42911	1.0522	33	6.83526	1.00315	33	7.74846	1.00319	32	12.4214	1.04538	33	10.6698
XP_004013127.3	PREDICTED: actin, cytoplasmic 2 [Ovis aries]	63.73	1	18	1131	375	41.7658	5.47803	0.992195	30	10.2306	1.03092	41	6.30061	0.979985	30	16.7952	1.0099	30	11.9221	0.963992	41	14.0305	0.909055	30	15.8617	1.00315	30	8.66036	1.02037	41	7.54999	1.04858	30	11.2713	0.977079	30	11.4485	0.984197	41	13.6663	0.98906	30	10.2281
XP_004018289.1	PREDICTED: eukaryotic translation initiation factor 1b [Ovis aries]	63.72	1	5	45	113	12.8157	7.37158	0.964695	1		0.957245	1		0.89899	1		0.932926	1		0.969749	1		0.946276	1		1.01258	1		1.0773	1		1.07343	1		1.09043	1		0.996687	1		1.04868	1
XP_004010768.1	PREDICTED: heat shock-related 70 kDa protein 2 [Ovis aries]	63.68	21	34	337	636	69.7658	5.66846	0.937424	39	6.68631	1.06413	44	4.85542	0.953129	40	6.03391	0.914175	39	7.94482	0.908102	44	8.95527	1.01741	40	4.15891	1.13523	39	5.98808	1.03035	44	5.24345	1.05493	40	6.71318	0.995646	39	4.82659	1.00297	44	4.10836	0.979914	40	5.45977
XP_012029990.1	PREDICTED: ras-related protein Rap-1b isoform X1 [Ovis aries]	63.59	5	10	68	184	20.8116	5.78271	0.964499	17	7.01893	0.979721	15	6.32506	0.985886	12	4.56873	0.963222	17	7.74913	1.00103	15	6.12432	1.01754	12	4.31986	1.03233	17	5.41036	1.03369	15	3.34691	0.93801	12	3.86318	1.04408	17	2.83673	0.983772	15	6.93591	1.02804	12	6.60721
XP_004015054.1	PREDICTED: guanine nucleotide-binding protein G(o) subunit alpha isoform X1 [Ovis aries]	63.56	2	19	212	354	40.1461	5.89697	1.17098	1					1.07294	1		1.11732	1					1.11991	1		0.864389	1					0.987776	1		0.88727	1					0.881261	1
XP_012029737.1	PREDICTED: tubulin alpha-1B chain [Ovis aries]	63.46	1	19	818	416	46.2958	5.12256	1.01835	7	19.124	1.01335	16	8.35176	0.956009	11	15.039	1.03695	8	14.6158	0.910855	16	12.8067	1.08582	12	19.9291	1.01442	8	13.9469	1.03708	17	12.5293	1.03477	13	12.8899	0.970972	8	14.2178	1.02638	17	13.1493	0.965316	13	14.8666
XP_004017011.1	PREDICTED: ras-related protein Rab-3C isoform X1 [Ovis aries]	63.44	1	12	141	227	25.9216	5.23682				0.873725	1		1.20442	2	15.2245				0.990786	1		0.96502	2	24.0356				1.18375	1		0.914542	2	20.7228				0.941569	1		0.93944	2	11.0489
XP_011950430.1	PREDICTED: 40S ribosomal protein S16 isoform X1 [Ovis aries]	63.39	8	8	37	112	12.661	10.1255	1.02848	13	5.19859	1.00729	13	5.46044	0.990862	11	8.61208	1.05957	13	5.83593	1.01358	13	5.10783	1.02646	11	4.91475	0.961227	13	8.10048	0.976997	13	5.69876	0.956698	11	4.41188	0.921093	13	13.4215	1.01714	13	4.53674	0.95924	11	13.4998
XP_004017875.1	PREDICTED: electron transfer flavoprotein subunit alpha, mitochondrial isoform X1 [Ovis aries]	63.36	16	16	93	333	34.9996	8.55811	0.959091	34	6.90759	0.978988	27	6.45444	1.02273	31	4.71221	1.00292	34	4.71461	0.904779	27	8.12917	0.976646	31	3.87339	1.02074	34	4.54221	1.03582	27	4.97071	0.972534	31	2.72738	1.0235	34	2.79349	1.05603	27	5.18385	1.05432	31	3.88334
NP_001009287.1	galectin-1 [Ovis aries]	63.24	3	7	31	136	14.8082	5.09717	1.21382	6	6.54048	0.991321	5	3.71801	1.17064	2	11.3122	0.999179	6	4.48112	0.95941	5	4.79511	0.912883	2	6.16531	1.03562	6	1.41807	0.998346	5	1.68063	1.03701	2	2.24525	0.728365	6	10.6217	1.01694	5	3.7491	0.891437	2	10.0879
XP_004007919.1	PREDICTED: F-actin-capping protein subunit alpha-2 isoform X1 [Ovis aries]	63.18	11	12	47	296	34.1772	5.98584	1.03143	15	9.44798	1.04522	13	7.1895	1.03634	13	8.53558	1.03686	15	7.64296	1.02148	13	3.75686	1.01249	13	10.1009	0.985608	15	10.7047	0.97797	13	7.45268	0.952883	13	10.5016	0.980324	15	8.50295	0.980336	13	4.15847	0.962974	13	10.5046
XP_004001884.1	PREDICTED: adenylyl cyclase-associated protein 1 isoform X1 [Ovis aries]	63.14	19	21	107	472	51.2385	7.51807	0.994571	32	3.31681	0.995837	28	3.60666	0.954197	36	9.21399	0.997668	32	6.62538	0.989226	28	5.42137	0.957931	36	7.24094	1.02583	32	5.18479	0.996558	28	3.99818	1.07413	36	5.71671	0.96404	32	7.07496	1.02828	28	5.0022	1.02598	36	9.2721
XP_004005152.1	PREDICTED: stathmin [Ovis aries]	63.09	11	12	108	149	17.292	5.97314	0.955742	35	5.02767	0.989136	35	6.58122	1.02881	37	4.19874	0.980035	35	6.02099	1.01666	35	3.8584	0.891367	37	6.19458	1.0768	35	4.86278	0.982465	35	2.92853	0.952315	37	3.92463	0.968968	35	3.45745	1.0169	35	5.85432	1.10433	37	5.45355
XP_004012582.1	PREDICTED: glyoxalase domain-containing protein 4 isoform X1 [Ovis aries]	63.09	17	17	148	298	33.1306	5.75732	0.963179	55	6.15121	0.958927	48	4.70844	1.042	45	5.12002	0.968499	55	7.09516	0.990003	48	6.32664	1.04113	45	4.34417	1.0294	55	3.8845	0.992492	48	4.69027	0.902157	45	5.89148	1.03981	55	6.9164	1.07758	48	5.28864	1.0509	45	7.05084
XP_012044624.1	PREDICTED: 14-3-3 protein beta/alpha [Ovis aries]	63.01	7	14	156	246	28.0648	4.83057	1.05946	25	11.536	0.996471	32	5.65297	0.970904	29	12.9082	0.942971	25	11.331	1.00142	32	7.53648	0.953776	29	9.48957	1.01547	25	9.46635	1.00035	32	6.91802	1.04191	29	8.34625	0.927868	25	13.0289	1.00272	32	4.20891	1.00961	29	9.67407
XP_004002042.1	PREDICTED: protein mago nashi homolog [Ovis aries]	63.01	12	12	52	146	17.1528	6.11279	0.971468	18	3.52769	0.996401	13	5.16099	0.959276	17	8.8762	0.99592	18	2.92637	1.01369	13	5.8408	0.99041	17	3.73715	0.986878	18	6.1725	1.0157	13	2.29267	0.999147	17	6.17996	1.03035	18	5.06485	1.01815	13	5.40763	1.02527	17	3.62134
XP_004002090.1	PREDICTED: phosphoglucomutase-1 isoform X2 [Ovis aries]	62.99	31	31	214	562	61.5508	6.81494	1.02566	72	4.65885	0.98833	73	5.65415	1.09981	69	4.61311	0.996928	72	5.71158	0.909618	73	6.23867	1.12159	69	7.6554	0.96288	72	4.86366	1.02397	73	3.36143	0.923721	69	6.04418	1.02472	72	5.08803	1.07449	73	4.4738	0.909487	69	5.06752
XP_012031621.1	PREDICTED: MICOS complex subunit MIC19 isoform X1 [Ovis aries]	62.93	14	14	105	232	26.7406	8.08936	0.979723	35	5.71483	0.981733	33	4.76325	0.995453	37	5.81862	0.985465	35	3.04208	0.936875	33	7.44751	1.02846	37	7.28004	1.00927	35	3.91342	1.01799	33	4.27998	0.997907	37	6.07315	1.00594	35	5.18389	1.05925	33	6.58811	1.01283	37	5.7428
XP_004007996.1	PREDICTED: heterogeneous nuclear ribonucleoproteins A2/B1 isoform X1 [Ovis aries]	62.89	16	19	368	353	37.4067	8.95361	0.989496	119	5.46826	1.01014	106	4.99215	0.982192	116	6.07041	0.984998	119	7.58853	1.03669	106	5.09364	0.992631	116	5.75731	1.00325	119	5.41561	0.992621	106	3.7026	1.02888	116	5.5946	1.02033	119	6.47825	0.987256	106	6.62877	1.00075	116	4.67927
XP_012033029.1	PREDICTED: histone H2B type 3-B [Ovis aries]	62.7	4	10	398	126	13.9295	10.3159	1.02321	19	9.39494	0.99289	16	5.29239	0.935234	15	5.25639	0.896283	19	9.60827	1.07417	16	18.2583	0.931082	15	12.3925	1.05194	19	4.39275	0.952213	16	3.72718	1.00823	15	7.88644	0.914418	19	6.85459	0.947808	16	11.6045	1.02266	15	5.53845
XP_004019143.1	PREDICTED: secretagogin isoform X1 [Ovis aries]	62.68	17	17	55	276	31.9439	5.12256	0.913886	21	4.6014	0.968822	17	5.98993	0.937534	17	6.56629	1.01599	21	3.45388	0.898598	17	6.89693	0.92624	17	6.98529	1.21758	21	6.61595	1.16261	17	6.96533	1.08652	17	5.44469	0.787328	21	3.72126	0.956652	17	6.38423	1.01202	17	3.13109
XP_012035962.1	PREDICTED: tropomyosin alpha-1 chain isoform X7 [Ovis aries]	62.68	4	22	131	284	32.7567	4.7417	0.777425	8	7.93207				1.56083	9	15.3279	1.4011	8	5.56082				1.18749	9	7.17978	1.16767	8	4.35557				0.657104	9	21.5541	0.636434	8	28.1254				0.751234	9	13.5942
NP_001138659.1	cytochrome b-c1 complex subunit 6, mitochondrial [Ovis aries]	62.64	5	5	26	91	10.651	4.50049	0.973516	11	5.48479	1.07195	9	11.3865	1.07326	6	4.71544	1.0048	11	5.18324	1.02382	9	6.07002	0.958743	6	2.52282	0.974898	11	5.95235	0.917691	9	11.6577	0.965018	6	2.96383	1.0569	11	7.75199	1.0139	9	8.89142	1.01526	6	2.65973
XP_014959135.1	PREDICTED: myosin regulatory light chain 12B [Ovis aries]	62.57	4	9	68	171	19.6795	4.84326	1.0177	11	3.41357	0.962619	11	9.43827	0.989222	19	7.65705	0.977562	11	5.8037	1.00931	11	5.93399	0.944707	19	14.189	1.04554	11	9.9292	0.994634	11	6.44922	1.00378	19	10.5198	0.957592	11	6.89248	1.02086	11	14.1529	1.0223	19	8.7727
XP_004020986.1	PREDICTED: T-complex protein 1 subunit zeta isoform X1 [Ovis aries]	62.52	26	26	134	531	57.9056	6.75635	0.953932	41	4.14215	0.977763	41	5.30272	0.992604	52	7.69617	0.965855	41	6.82576	1.00752	41	6.11829	0.96996	52	5.29592	1.04569	41	4.93032	0.997849	41	3.62697	1.02709	52	5.89262	1.02761	41	4.67466	1.01454	41	4.69046	1.00566	52	6.93545
XP_004014555.1	PREDICTED: adenosylhomocysteinase [Ovis aries]	62.5	23	24	211	432	47.6622	6.17627	0.929852	63	6.51161	1.01292	59	4.61728	1.02298	72	7.28044	1.02949	63	5.91064	0.982842	59	4.23697	0.968251	72	5.27701	1.05465	63	3.84766	0.922512	59	5.90631	1.03871	72	5.04353	0.984424	63	6.10507	1.08732	59	4.7592	0.982547	72	4.79014
XP_004005686.1	PREDICTED: 78 kDa glucose-regulated protein [Ovis aries]	62.44	35	38	906	655	72.3825	5.16064	0.97681	242	6.6518	0.973468	256	6.32375	0.970624	290	7.12622	1.02795	242	6.16782	0.931278	256	6.71033	0.952073	290	7.44163	0.980802	242	5.07063	1.07995	256	7.55987	0.924262	290	7.99623	1.0222	242	6.28162	0.987687	256	5.33211	1.13483	290	10.1608
XP_004004141.1	PREDICTED: fructose-1,6-bisphosphatase 1 [Ovis aries]	62.43	18	18	90	338	36.812	7.66455	0.955833	24	4.41298	1.08245	26	5.74933	0.82637	32	10.1068	1.0684	24	3.37228	0.947707	26	5.07935	0.925351	32	7.52871	0.977314	24	3.46425	0.99758	26	4.0657	1.06967	32	5.80193	1.02859	24	3.40735	0.971165	26	3.72147	1.15305	32	9.93051
XP_011951058.1	PREDICTED: nucleobindin-2 [Ovis aries]	62.41	24	25	237	415	49.1547	5.17334	0.966426	76	5.59273	1.02642	79	4.49347	0.956714	81	7.37637	1.03903	76	5.8616	0.915295	79	8.81318	1.05588	81	6.84073	0.981483	76	5.31489	1.08925	79	5.16362	0.945604	81	5.80235	1.02587	76	4.43144	0.975981	79	6.28485	1.06935	81	7.06417
XP_014952570.1	PREDICTED: kinectin isoform X1 [Ovis aries]	62.34	83	83	556	1357	156.826	5.73193	0.950311	192	6.22827	1.01248	169	4.62989	0.931097	194	7.03131	1.0243	192	4.70008	0.942281	169	5.73885	1.00608	194	5.87476	0.968115	192	5.00144	1.03534	169	4.87763	0.941188	194	5.68838	1.06054	192	5.7653	1.00636	169	5.5951	1.12276	194	6.88249
XP_014956003.1	PREDICTED: cytochrome b5 type B [Ovis aries]	62.33	6	6	35	146	16.2579	5.17334	1.00384	8	2.93054	0.985316	10	2.93699	0.951635	11	5.22539	1.0234	7	1.08693	1.01513	10	4.92294	1.00709	11	6.61838	1.00519	7	2.62633	0.98239	10	2.45461	0.959086	11	5.66881	0.990825	8	1.89686	1.03464	10	3.34812	1.03817	11	4.06433
XP_004018460.1	PREDICTED: aminoacylase-1 [Ovis aries]	62.25	19	19	120	408	45.4859	5.2749	1.02199	35	6.25499	0.98668	38	3.74333	0.940564	42	7.79821	0.944514	35	5.56139	0.949998	38	7.92403	1.07678	42	6.40462	0.948431	35	3.79806	1.0214	38	5.46711	0.970018	42	5.57079	1.11453	35	7.35792	1.02116	38	7.18473	1.03338	42	5.15543
XP_004002901.1	PREDICTED: nucleophosmin [Ovis aries]	62.24	14	14	181	294	32.6829	4.76709	0.959552	60	7.09419	0.946839	63	6.06193	0.931657	52	5.02338	1.0093	60	6.02131	1.0374	63	5.81178	1.00873	52	4.52804	0.977644	60	6.02007	1.00402	63	3.30357	1.0085	52	5.07291	1.07153	60	6.89585	1.00521	63	4.68307	1.04731	52	4.20228
XP_004022807.3	PREDICTED: creatine kinase B-type isoform X1, partial [Ovis aries]	62.13	8	9	126	169	19.0508	7.92822	0.791807	33	23.9914	1.13632	39	6.95517	0.90494	48	9.55431	1.03936	33	4.86399	1.09601	39	6.91297	0.902528	48	16.8681	1.07298	33	6.75405	0.870113	39	7.49527	1.16134	47	11.6326	1.10135	33	11.4324	0.916504	39	7.19052	0.988218	48	4.24853
NP_001156025.1	ADP-ribosylation factor-like protein 3 [Ovis aries]	62.09	10	10	69	182	20.4918	7.23975	0.904523	19	6.02125	0.987624	27	4.04335	0.957445	23	9.27225	1.00465	19	4.48244	1.04304	27	4.91448	0.98005	23	5.22428	1.02178	19	4.4337	0.984714	27	4.82274	1.0606	23	5.27904	1.05033	19	6.3167	1.02678	27	5.02233	0.957046	23	7.93971
XP_011957650.1	PREDICTED: BET1-like protein isoform X5 [Ovis aries]	61.96	5	5	17	92	10.3342	8.86572	0.975947	4	21.4471	1.02028	5	1.5044	0.953292	8	7.32674	1.07282	4	3.03053	1.01931	5	2.27248	1.00179	8	6.40017	0.946139	4	4.47029	1.01096	5	6.30686	0.991858	8	4.12586	1.03346	4	10.6827	0.97224	5	8.35878	1.04071	8	1.81982
XP_004014681.1	PREDICTED: ubiquitin-conjugating enzyme E2 variant 1 isoform X3 [Ovis aries]	61.9	5	9	53	147	16.4843	7.92822	1.04382	2	12.5415	1.0319	2	0.642996	1.02145	4	1.25078	1.0367	2	4.20019	1.0134	2	0.420984	1.02674	4	2.9561	0.979319	2	8.71748	1.01647	2	5.40303	1.00083	4	0.62777	0.944787	2	7.58487	0.947448	2	5.08339	0.962486	4	0.421829
XP_004015372.1	PREDICTED: small nuclear ribonucleoprotein Sm D2 [Ovis aries]	61.86	8	8	75	118	13.5182	9.90576	0.987914	30	2.93865	1.00061	24	6.89646	0.94228	21	4.96987	0.964772	30	5.29531	1.0253	24	3.50188	0.980974	21	5.43915	1.02483	30	3.78404	0.992037	24	3.92951	1.03095	21	5.20228	1.02643	30	5.34709	0.984228	24	5.35709	1.03018	21	3.20816
XP_012041872.1	PREDICTED: LOW QUALITY PROTEIN: MICOS complex subunit MIC13-like [Ovis aries]	61.86	7	7	18	118	13.2888	9.23193	1.01788	3	2.37147	0.924509	2	4.1067	1.02965	5	9.79041	1.06351	3	3.49057	0.962861	2	0.567991	1.00808	5	5.72892	1.01716	3	4.59647	1.0107	2	1.47559	0.968628	5	1.82338	0.907718	3	8.14201	1.10446	2	4.2044	1.01677	5	5.22435
XP_004010363.1	PREDICTED: proteasome activator complex subunit 1 [Ovis aries]	61.85	16	16	96	249	28.6591	6.29053	0.995048	30	6.20492	0.976667	32	4.5425	0.99153	34	3.76461	1.00975	30	5.66677	0.955668	32	6.80923	0.929686	34	9.57188	1.02061	30	5.71528	1.00381	32	5.0613	1.04262	34	4.94956	0.963556	30	6.82164	1.06568	32	6.00615	0.99988	34	6.32067
XP_004007062.1	PREDICTED: PHD finger-like domain-containing protein 5A [Ovis aries]	61.82	7	7	24	110	12.397	8.41162	0.972601	9	6.6617	1.01125	6	3.7425	0.951281	9	7.72653	0.949628	9	5.16823	1.0335	6	1.94222	0.972293	9	5.05688	1.02431	9	4.54437	1.04014	6	3.23071	1.04264	9	5.46774	1.0238	9	2.41728	0.926501	6	3.30485	1.0226	9	2.45114
XP_004016503.1	PREDICTED: 26S protease regulatory subunit 6A [Ovis aries]	61.82	22	22	109	440	49.2756	5.2876	0.963114	36	4.68848	0.987668	37	3.8214	0.967223	35	7.13519	0.98968	36	3.08792	0.994629	37	4.94854	0.965733	35	4.66172	1.03518	36	4.17124	1.02071	37	5.02718	1.01523	35	4.95731	1.0151	36	5.68389	0.998476	37	3.67988	1.03706	35	6.59894
XP_011954340.1	PREDICTED: uncharacterized protein C14orf142 homolog isoform X1 [Ovis aries]	61.79	1	4	26	123	13.2125	4.22119	1.16242	1		0.958368	1		1.01519	2	12.8356	1.14837	1		0.987253	1		1.1592	2	8.36291	0.82903	1		1.07381	1		0.896572	2	3.41656	0.911841	1		0.982358	1		0.992692	2	0.157967
XP_004018903.1	PREDICTED: heat shock protein HSP 90-beta [Ovis aries]	61.74	25	40	611	724	83.2011	5.03369	0.939106	84	7.01638	0.943121	74	6.52105	0.956468	87	8.66794	0.959867	84	7.73487	0.959384	74	6.46002	0.950217	87	7.17583	1.07028	84	6.94897	1.04901	74	7.07457	1.06047	87	6.72705	1.02804	84	6.81445	1.03807	74	4.24226	1.01805	87	7.96651
XP_004006354.1	PREDICTED: prefoldin subunit 5 [Ovis aries]	61.69	7	7	22	154	17.3741	6.80029	0.991657	7	3.256	1.02069	9	2.62043	0.975616	6	3.78585	0.963953	7	4.77981	0.9572	9	5.74387	0.945443	6	3.37064	1.03978	7	1.95031	0.995505	9	3.86098	0.999981	6	3.59417	1.00932	7	4.6324	1.01848	9	2.21982	1.06819	6	0.952453
XP_004006121.1	PREDICTED: T-complex protein 1 subunit eta [Ovis aries]	61.69	26	26	197	543	59.4049	7.1958	0.971933	55	5.6664	0.982039	73	5.44464	0.963657	69	4.42391	0.991096	55	4.89975	1.02024	73	6.58795	0.992544	69	7.01279	1.03705	55	5.20363	0.991431	73	3.79866	1.03107	69	5.12686	0.993006	55	5.84271	1.01723	73	6.83492	1.01328	69	4.83374
XP_004014327.1	PREDICTED: ras-related protein Rab-18 isoform X1 [Ovis aries]	61.65	10	10	36	206	22.9767	5.23682	1.06604	13	2.65615	1.06712	10	5.69052	0.964389	13	5.1581	1.00423	13	2.5812	0.970464	10	2.09345	0.948872	13	6.40546	1.00293	13	2.04464	1.03481	10	4.70166	1.06983	13	4.23514	0.927587	13	2.76924	0.952215	10	3.2091	0.986486	13	3.92821
XP_004020923.1	PREDICTED: bolA-like protein 2 isoform X1 [Ovis aries]	61.63	4	4	19	86	10.0942	6.15088	0.951669	4	7.33726	1.02739	5	3.70053	0.993045	7	9.38459	1.03034	4	3.37344	0.982497	5	4.37599	0.958686	7	7.05378	1.00989	4	5.54101	1.00522	5	3.64218	0.99594	7	3.3788	1.02733	4	11.1355	0.994469	5	4.57572	1.07792	7	5.23602
XP_014947109.1	PREDICTED: septin-2 isoform X1 [Ovis aries]	61.56	16	17	86	372	42.5388	5.99854	1.01223	25	3.96569	0.993283	30	5.05652	1.01725	28	5.57455	0.981829	25	9.11655	1.02251	30	6.09904	0.987834	28	4.55397	0.98074	25	5.31986	0.991013	30	7.57024	0.987099	28	6.09881	1.02181	25	11.4179	0.991161	30	8.56751	0.987566	28	4.20501
XP_012029598.1	PREDICTED: LOW QUALITY PROTEIN: keratin, type II cytoskeletal 8 [Ovis aries]	61.52	25	30	210	473	52.9878	5.8208	1.15185	59	4.70278	1.09415	62	4.47932	0.973016	63	6.40404	1.00965	59	5.76605	1.00866	62	4.35592	0.829976	63	8.90409	0.955136	59	3.91994	0.911217	62	5.15218	1.07016	63	4.10171	0.898732	59	7.14508	0.993082	62	5.66746	1.07285	63	4.13887
XP_012045609.1	PREDICTED: calpain small subunit 1 isoform X1 [Ovis aries]	61.51	11	11	53	265	28.0227	5.19873	1.00936	20	4.84322	0.999831	17	7.31886	0.990643	16	7.62138	0.992804	20	6.07131	0.992085	17	3.36925	0.975672	16	8.46676	1.02325	20	5.1475	1.0073	17	3.8495	1.07637	16	9.42559	0.973949	20	6.03025	1.02369	17	4.42047	0.962607	16	6.65822
XP_004020149.1	PREDICTED: aspartate aminotransferase, cytoplasmic [Ovis aries]	61.5	21	21	115	413	46.4416	7.1958	1.00224	44	3.91174	0.97591	39	2.44515	1.01077	32	4.34901	0.971207	44	3.95726	0.978403	39	3.34312	1.02524	32	4.44005	1.06341	44	3.468	1.02495	39	2.95484	1.12583	32	4.99627	0.959109	44	4.66832	1.0381	39	3.74693	0.847846	32	5.20151
XP_004021591.1	PREDICTED: gamma-synuclein [Ovis aries]	61.42	7	7	33	127	13.2459	4.93213	1.02999	12	6.07689	0.869942	10	11.7453	0.898793	11	8.25915	0.932782	12	3.40472	1.1387	10	6.66874	0.894373	11	20.0684	1.18469	12	8.70477	1.04225	10	9.37607	1.39458	11	9.19277	0.78217	12	15.8328	0.960729	10	3.38377	0.770722	11	13.6341
XP_004013072.1	PREDICTED: 26S protease regulatory subunit 8 [Ovis aries]	61.33	19	21	101	406	45.6271	7.54736	0.964635	27	2.66082	0.995378	32	4.14455	0.971411	36	7.37889	1.01231	27	5.0249	1.01575	32	2.20991	0.990833	36	5.20896	1.01655	27	3.78508	1.01258	32	4.67358	1.02642	36	6.59071	1.00182	27	3.75006	0.980826	32	4.17141	1.02306	36	3.63076
XP_011952280.1	PREDICTED: ras-related protein Rab-3C isoform X2 [Ovis aries]	61.33	1	12	142	225	25.6625	5.13525	1.11306	1		1.036	2	1.60565	1.17186	1		0.90782	1		0.879268	2	2.86619	0.995987	1		1.02936	1		1.07654	2	9.33868	0.829415	1		0.93581	1		1.0063	2	9.78533	1.0605	1
XP_014947194.1	PREDICTED: LOW QUALITY PROTEIN: lamin isoform X1 [Ovis aries]	61.32	41	43	498	729	81.7975	7.81104	0.982338	155	5.75013	1.03159	166	5.67416	0.950719	161	7.21578	0.984526	155	5.88142	1.06421	166	6.05799	0.930367	161	7.15102	1.04327	155	4.91666	0.930824	166	5.45976	1.02828	161	6.25926	0.969914	155	5.76251	0.987287	166	4.60736	1.05126	161	6.39039
XP_004009851.1	PREDICTED: glucosamine-6-phosphate isomerase 2 isoform X2 [Ovis aries]	61.23	6	12	27	276	31.1447	6.90283	1.03724	8	4.57825	0.998034	3	1.53645	1.01699	4	7.91067	1.01927	8	6.65925	1.02672	3	0.652659	1.02777	4	5.05965	1.00754	8	2.41253	0.938239	3	1.27302	0.959714	4	10.1859	0.945237	8	5.98971	0.981213	3	5.86649	0.985524	4	5.08461
XP_011977202.1	PREDICTED: transitional endoplasmic reticulum ATPase isoform X7 [Ovis aries]	61.17	47	47	411	909	100.597	5.49072	0.955188	130	6.48788	0.990634	137	5.00609	0.919364	140	8.84405	0.981375	130	6.6079	0.955171	137	6.17094	0.954901	140	7.70426	1.0431	130	6.02815	1.05025	137	5.69097	1.03413	140	5.52554	1.00979	130	4.89782	1.00435	137	5.79855	1.0575	140	7.02629
XP_004010658.1	PREDICTED: secretogranin-3 isoform X2 [Ovis aries]	61.15	8	28	440	471	53.6652	5.09717	0.984058	54	5.02357	1.02951	53	4.72866	1.20807	45	7.97771	0.963883	54	6.62141	0.972276	53	6.74661	1.26889	45	8.31587	1.02038	54	4.81106	0.954168	53	8.47308	0.829356	45	10.719	1.02756	54	4.52048	1.03853	53	6.4703	0.858205	45	6.4444
XP_004014229.1	PREDICTED: ATP synthase subunit gamma, mitochondrial isoform X1 [Ovis aries]	61.07	14	15	106	298	33.0653	9.33447	0.991252	35	5.68396	0.992983	32	6.05084	0.989806	38	6.46395	1.0089	35	6.01958	0.960649	32	5.84774	0.966265	38	5.78952	1.01119	35	5.16892	1.00316	32	4.85328	1.02885	38	5.78612	0.989317	35	8.13212	1.02552	32	3.16995	0.980749	38	7.00049
XP_004012839.1	PREDICTED: prohibitin [Ovis aries]	61.03	14	14	96	272	29.7859	5.75732	0.979293	30	5.36915	0.988843	32	5.02293	0.952217	34	6.65876	0.982539	30	5.74175	0.974036	32	5.68383	0.927308	34	5.6408	1.0213	30	5.37641	1.00102	32	7.44734	1.06988	34	5.18621	1.00564	30	8.8868	1.03605	32	6.14313	1.02872	34	5.80025
XP_014958510.1	PREDICTED: ribonuclease inhibitor isoform X1 [Ovis aries]	61.02	7	7	84	177	19.638	5.92236	0.936062	30	9.48219	0.993125	27	3.40799	1.01004	26	4.68191	0.962979	30	11.762	0.99181	27	3.69927	0.961177	26	9.50518	1.05331	30	7.74722	1.02524	27	3.63222	1.00655	26	4.8943	1.01966	30	8.48922	0.989048	27	4.89126	1.03033	26	6.23672
XP_004008616.1	PREDICTED: ras-related protein Rab-11B [Ovis aries]	61.01	2	13	82	218	24.4735	5.93506	0.985304	5	3.05926	1.01624	5	3.08794	0.995288	6	12.9509	1.04654	5	2.33569	1.02439	5	4.98563	1.00831	6	5.38787	1.03412	5	2.7778	1.05768	5	3.07924	0.978872	6	3.30376	0.934718	5	0.808884	0.9152	5	4.63558	1.02786	6	6.36662
XP_014954022.1	PREDICTED: LOW QUALITY PROTEIN: fructose-bisphosphate aldolase C [Ovis aries]	60.93	12	19	151	366	39.5344	7.10791	1.0022	41	5.28336	0.971223	44	5.13993	0.898984	39	11.0669	0.969676	41	5.85179	1.07046	44	7.87924	0.943813	39	12.9895	1.03213	41	8.54564	0.983343	44	6.10545	1.20183	39	12.3621	0.984744	41	5.9475	0.984053	44	6.55321	0.9057	39	5.96399
XP_011958592.1	PREDICTED: LOW QUALITY PROTEIN: serotransferrin isoform X1 [Ovis aries]	60.64	51	53	581	1001	109.702	7.6792	1.06435	206	6.13013	1.02355	174	7.08545	1.05422	183	7.47119	0.893948	205	11.0863	0.899563	174	10.0951	0.985908	183	6.28671	1.14414	206	10.3075	1.03638	174	5.82987	1.00515	183	6.03579	0.860187	205	10.3908	1.05941	174	5.55659	0.957253	183	6.79562
XP_014956564.1	PREDICTED: ras-related protein Rab-6A isoform X2 [Ovis aries]	60.58	1	12	75	208	23.5039	5.5415				1.02446	1		0.977663	2	1.41285				0.90204	1		0.977089	2	7.65516				1.03472	1		0.952864	2	8.48619				1.04437	1		1.09172	2	2.13614
XP_004016355.1	PREDICTED: ras-related protein Rab-6A isoform X1 [Ovis aries]	60.58	1	12	78	208	23.5479	5.5415	1.01671	1		1.00667	3	1.67658	0.914724	2	0.753188	1.0289	1		0.976174	3	3.18824	0.980728	2	1.68449	0.989131	1		1.0054	3	2.54933	1.11033	2	5.27925	0.976034	1		1.02983	3	0.377045	0.970809	2	5.85166
XP_004004181.1	PREDICTED: bis(5'-nucleosyl)-tetraphosphatase [asymmetrical] [Ovis aries]	60.54	7	7	40	147	16.8586	5.37646	0.989141	13	6.8679	1.00609	11	8.07075	1.0533	16	11.516	1.07171	13	6.10853	1.02054	11	5.81285	1.02082	16	8.4911	0.931919	13	9.53082	0.967182	11	7.98895	0.953682	16	7.40502	1.06496	13	10.3941	0.988109	11	6.3007	1.01366	16	11.3736
XP_012039297.1	PREDICTED: tumor protein D52 isoform X2 [Ovis aries]	60.5	12	12	53	238	25.965	4.95752	0.954606	17	4.68733	0.96269	17	4.16377	0.987457	19	9.28563	0.971226	17	3.70142	0.945575	17	4.47561	1.01684	19	6.38081	1.05326	17	4.35755	1.0344	17	3.57485	0.990214	19	8.46186	1.01516	17	6.30751	1.05269	17	5.1906	1.04353	19	3.69901
XP_014958546.1	PREDICTED: cysteine and histidine-rich domain-containing protein 1 [Ovis aries]	60.42	15	15	39	331	37.1445	7.41553	0.897608	13	7.23911	0.992977	10	3.35098	0.978365	16	7.72165	0.985631	13	4.73484	1.0385	10	8.49702	0.990828	16	7.00769	1.02997	13	5.43342	0.972651	10	13.5572	1.03604	16	3.01879	1.08819	13	3.88541	0.975117	10	11.5473	1.01034	16	7.67126
XP_004008711.1	PREDICTED: lamin-B1 [Ovis aries]	60.41	28	31	256	586	66.3966	5.13525	1.0184	77	5.20457	0.993302	78	4.69408	1.02411	78	3.55436	0.955883	77	4.57692	1.0547	78	6.25587	0.992128	78	5.13061	1.00514	77	4.78717	0.95858	78	5.86207	0.989026	78	4.7041	1.00855	77	4.29776	1.00314	78	5.69396	1.00124	78	4.04659
NP_001156527.1	tubulin alpha-4A chain [Ovis aries]	60.27	4	20	678	448	49.8924	5.05908	0.970105	13	3.04147	0.928593	13	8.9315	0.923664	12	3.28142	0.893949	13	2.88928	1.06008	13	6.38189	0.912369	12	8.69236	1.1056	13	6.40251	1.10153	13	5.98705	1.11202	12	5.34477	1.00118	13	6.42154	0.910304	13	6.30561	1.00075	12	5.75824
XP_011951060.1	PREDICTED: 40S ribosomal protein S13 [Ovis aries]	60.26	10	10	103	151	17.2117	10.5356	0.986894	34	5.24823	0.980011	37	5.12028	0.99431	32	4.03272	0.991726	34	6.281	0.973328	37	6.61803	0.999732	32	5.65931	0.981366	34	5.00598	1.01046	37	3.19925	0.972267	32	5.75302	1.05233	34	6.41908	1.03601	37	4.21094	1.03715	32	7.04288
NP_001136363.1	ATP synthase subunit d, mitochondrial [Ovis aries]	60.25	10	10	74	161	18.6907	5.74463	0.968627	25	4.66468	0.95322	26	4.60028	0.951854	23	6.20984	0.958839	25	4.14202	0.917434	26	5.50079	0.964029	23	4.96341	1.01643	25	3.68579	1.04062	26	3.1446	1.02787	23	2.57146	1.02107	25	5.98374	1.08112	26	4.96888	1.05786	23	1.72977
XP_004002902.1	PREDICTED: ADP-ribosylation factor-like protein 6 isoform X2 [Ovis aries]	60.22	10	10	41	186	21.0402	8.77783	0.937118	16	2.44768	0.962892	10	3.60129	0.934206	15	9.15235	1.01882	16	4.02392	1.0008	10	5.75685	1.12587	15	2.39224	1.01792	16	3.05015	1.03542	10	3.92921	0.957714	15	2.54383	1.03409	16	5.36739	0.992936	10	2.64903	0.993688	15	8.94111
XP_004019689.1	PREDICTED: stress-induced-phosphoprotein 1 isoform X1 [Ovis aries]	60.22	37	37	203	543	62.5093	6.43018	0.961323	69	4.90995	0.980469	65	5.1157	0.969899	68	6.48539	0.927247	69	4.55085	1.03597	65	5.13551	0.935184	68	6.3859	1.0518	69	4.6932	0.97231	65	4.0538	1.0621	68	4.60674	1.03706	69	4.55004	1.01665	65	4.74243	1.0104	68	4.22131
XP_014949338.1	PREDICTED: spectrin alpha chain, non-erythrocytic 1 isoform X1 [Ovis aries]	60.13	128	129	741	2398	275.234	5.63037	1.02882	246	4.88237	0.99494	255	4.42335	1.0214	234	5.67329	0.960368	246	5.53191	1.0065	255	5.26481	0.986987	234	5.74521	1.0415	245	4.2028	1.0007	255	4.70046	0.993752	234	5.00088	0.957315	246	4.53002	1.00236	255	4.62594	1.00054	234	5.49633
XP_004005991.1	PREDICTED: prolyl-tRNA synthetase associated domain-containing protein 1 [Ovis aries]	60	8	8	27	165	18.3783	6.32861	0.966104	8	1.5848	0.940206	10	4.0739	1.01589	9	6.34485	0.997162	8	3.06079	1.01738	10	4.4777	1.08263	9	3.89903	0.976377	8	7.2416	1.00227	10	4.88112	0.890451	9	5.32347	1.0771	8	8.58571	1.04296	10	5.05809	1.04438	9	2.55574
XP_004005056.1	PREDICTED: adenylate kinase 2, mitochondrial isoform X2 [Ovis aries]	59.91	12	12	51	227	24.9589	7.88428	1.00262	17	5.16657	0.951374	13	5.7138	0.994692	21	3.07063	0.965123	17	4.43687	0.976679	13	5.87137	0.976575	21	4.31078	1.02549	17	4.38011	1.02725	13	2.8647	0.960438	21	8.73911	1.00602	17	5.94757	1.04516	13	5.98126	1.02777	21	7.97631
XP_004019791.1	PREDICTED: 26S proteasome non-ATPase regulatory subunit 13 isoform X1 [Ovis aries]	59.84	20	20	88	376	42.72	5.57959	0.986744	26	5.24593	1.00574	26	5.69432	0.995845	36	7.73199	0.998436	26	2.86427	1.03393	26	6.30126	0.968109	36	5.35467	1.0211	26	8.13223	1.0041	26	4.59312	1.0263	36	6.95232	1.00352	26	7.54705	0.985952	26	5.24614	0.996498	36	5.07
NP_001159670.1	four and a half LIM domains protein 1 [Ovis aries]	59.8	14	14	84	296	33.5867	8.45557	0.983837	26	3.36047	0.9707	28	4.03085	1.06829	30	4.77529	1.02587	26	6.14256	1.00576	28	5.38884	0.96165	30	5.96253	1.04661	26	4.60882	1.06844	28	3.29059	1.01216	30	4.34794	0.927597	26	6.47978	0.961904	28	4.56675	0.97196	30	2.71421
NP_001295509.1	membrane-associated progesterone receptor component 1 [Ovis aries]	59.79	9	10	50	194	21.6187	4.70361	1.03706	15	7.57663	1.00863	17	4.57289	0.947342	16	13.5566	0.972816	15	6.15153	1.01415	17	3.81188	1.05582	16	2.95832	1.00134	15	3.22698	0.997503	17	7.18716	0.953545	16	14.0893	0.976049	15	5.85461	0.986414	17	7.03401	1.0879	16	11.8223
XP_004002731.1	PREDICTED: prefoldin subunit 2 [Ovis aries]	59.74	8	8	26	154	16.6376	6.58057	0.954907	7	3.8686	1.00713	8	3.40534	0.963709	11	7.50164	0.983065	7	3.89244	0.958177	8	3.95052	0.916093	11	6.32097	1.04737	7	5.5498	0.970046	8	2.63111	1.05085	11	4.17643	0.978944	7	4.82264	1.07052	8	8.64579	1.03973	11	5.159
XP_004006678.1	PREDICTED: leukotriene A-4 hydrolase isoform X2 [Ovis aries]	59.74	29	29	159	611	69.2061	6.29053	1.01474	52	6.28818	1.0378	53	5.15572	0.96168	54	6.80772	0.962945	52	7.6405	1.0118	53	5.72863	1.00029	54	4.24647	1.00122	52	4.19366	0.983019	53	5.19596	1.03698	54	6.16008	1.01401	52	6.49569	0.985494	53	5.27641	1.00406	54	4.77444
XP_004010585.1	PREDICTED: peptidyl-prolyl cis-trans isomerase B [Ovis aries]	59.72	13	14	127	216	23.7145	9.31982	0.995157	40	7.46834	0.987639	43	5.94227	1.04035	42	6.39157	1.00692	40	6.26753	0.928886	43	4.15195	0.987552	42	6.98692	0.9973	40	3.59449	1.06589	43	3.99322	0.955488	42	6.56927	1.00242	40	8.17703	1.03317	43	4.60854	1.03616	42	6.83833
XP_004018433.1	PREDICTED: transketolase [Ovis aries]	59.71	29	29	202	623	67.8177	7.47412	0.991992	59	5.64506	1.1005	65	4.83923	1.04593	78	6.18104	0.97163	59	6.12425	0.978239	65	6.10848	0.914701	78	10.134	1.07227	59	5.28767	0.996949	65	5.81065	1.04443	78	5.67506	0.961589	59	7.29932	0.945059	65	7.37396	0.979678	78	6.32637
XP_004010780.1	PREDICTED: eukaryotic translation initiation factor 2 subunit 1 isoform X1 [Ovis aries]	59.68	18	18	78	315	36.0714	5.08447	0.988651	23	2.92975	0.986596	26	3.79845	0.985008	29	4.77237	1.03275	23	4.40805	0.963762	26	6.57477	0.97754	29	6.14025	0.983421	23	2.76202	1.01448	26	3.31373	0.997408	29	4.7461	1.00369	23	6.05264	1.03766	26	4.9245	1.03567	29	5.60849
XP_012030315.1	PREDICTED: endoplasmin isoform X1 [Ovis aries]	59.58	44	45	715	804	92.3653	4.84326	0.975449	222	7.24231	1.00307	224	5.89125	0.960905	238	8.49458	1.03759	223	6.5661	0.896826	225	8.77442	0.943199	239	7.66221	0.973809	223	5.18408	1.10682	225	7.7086	0.948992	239	5.24239	1.02466	223	6.4983	0.990749	225	5.84515	1.14047	239	9.43042
XP_014958677.1	PREDICTED: barrier-to-autointegration factor isoform X1 [Ovis aries]	59.55	5	5	33	89	10.052	6.0874	1.01391	10	5.47468	1.00328	12	2.78947	0.930563	11	3.89556	0.981496	10	6.49084	1.11599	12	4.8324	0.865173	11	7.62705	1.04835	10	5.65923	0.932259	12	3.8814	1.07685	11	1.48613	0.972641	10	5.53574	0.986993	12	2.52539	1.08813	11	1.89384
XP_004015410.1	PREDICTED: LOW QUALITY PROTEIN: nucleobindin-1 isoform X1 [Ovis aries]	59.52	24	25	239	457	53.1258	5.26221	1.00051	81	6.3843	1.02172	72	4.59519	1.06686	83	7.2071	0.972047	81	6.87058	0.991973	72	4.87478	1.12704	83	7.53657	1.02168	81	6.34588	1.05459	72	6.33959	0.890327	83	8.48846	1.01151	81	4.52096	0.930492	72	7.03585	0.974337	83	5.81087
XP_004017329.1	PREDICTED: peptidyl-prolyl cis-trans isomerase D isoform X1 [Ovis aries]	59.46	20	22	114	370	40.6206	6.46826	0.977898	37	5.38372	0.975838	36	4.265	1.00012	34	6.54834	0.956204	37	4.90418	1.02947	36	5.40787	0.992661	34	5.72533	1.0111	37	3.18899	0.972469	36	6.68339	1.00105	34	4.2637	1.03185	37	5.38725	1.01471	36	4.6762	1.03646	34	4.93488
XP_004014973.1	PREDICTED: dynein light chain roadblock-type 2 isoform X1 [Ovis aries]	59.38	3	4	11	96	10.8387	7.44482	0.974199	3	2.6839	1.02506	2	0.737796	0.952724	1		1.12233	3	2.91384	0.931258	2	12.4886	1.01135	1		0.941332	3	4.212	1.00164	2	8.71471	1.02003	1		0.982672	3	0.304762	1.04554	2	2.5562	1.01786	1
XP_011950811.1	PREDICTED: radixin isoform X1 [Ovis aries]	59.38	24	38	191	581	68.3592	6.3667	0.945937	31	3.95699	1.00373	35	5.36073	1.00602	33	6.78659	0.97431	31	4.58742	1.00033	35	3.21034	0.998313	33	3.67179	1.01846	31	4.8556	1.00865	35	4.93933	0.953706	33	5.20022	1.06733	31	3.27646	0.99493	35	5.14382	1.04119	33	2.67932
XP_004006632.1	PREDICTED: protein canopy homolog 2 [Ovis aries]	59.34	9	9	76	182	20.6252	4.91943	0.982422	25	8.13162	0.985305	24	4.92653	0.96869	27	6.45384	0.996699	25	7.15374	0.963139	24	4.96235	0.949543	27	7.42446	1.007	25	5.49223	1.0362	24	4.1354	0.988385	27	4.49011	1.02064	25	4.53267	1.04867	24	6.35701	1.05739	27	8.27008
XP_014956820.1	PREDICTED: LOW QUALITY PROTEIN: brain acid soluble protein 1 isoform X1 [Ovis aries]	59.34	13	13	133	241	24.5208	4.69092	1.1312	40	7.43448	0.901697	53	7.50122	0.937178	40	4.95357	1.04624	40	9.53631	1.11541	53	7.61265	1.07282	40	9.2679	0.766063	40	15.6435	0.958184	53	5.94111	0.993864	40	6.0013	1.12439	40	7.9501	1.02758	53	4.94436	0.985285	40	6.89415
XP_004010297.1	PREDICTED: ras-related protein Rab-11A [Ovis aries]	59.26	1	12	67	216	24.3784	6.56592	0.95225	1								1.00258	1								1.07588	1								0.959969	1
XP_004006118.1	PREDICTED: sepiapterin reductase [Ovis aries]	59.18	12	12	52	267	28.7131	7.02002	0.997176	18	3.98516	1.11238	14	5.15301	0.995861	20	6.33142	0.933252	18	10.4583	0.973455	14	8.31087	0.958035	20	9.43827	1.0365	18	3.40439	0.941898	14	3.10945	1.04168	20	5.00283	1.02423	18	6.64678	0.99663	14	5.02643	0.998222	20	3.70502
XP_014956053.1	PREDICTED: heterogeneous nuclear ribonucleoprotein L isoform X2 [Ovis aries]	59.03	16	17	94	493	54.4696	8.07471	0.993495	29	5.24411	0.992417	32	3.61012	0.96376	28	5.67649	0.977706	29	4.81637	1.03867	32	3.30328	0.98585	28	4.64624	1.0133	29	3.86543	1.01312	32	5.512	1.01125	28	6.12005	1.01357	29	6.17122	0.969398	32	4.80773	1.03122	28	5.84709
XP_014958975.1	PREDICTED: LOW QUALITY PROTEIN: ornithine aminotransferase, mitochondrial isoform X1 [Ovis aries]	59	17	17	139	439	48.0559	6.53662	0.830566	44	9.07684	0.936327	48	6.32045	0.88354	47	10.8195	0.899117	44	6.76816	0.84302	48	12.546	0.926807	47	6.74564	1.03519	44	4.14687	1.04783	48	5.50162	1.0842	47	6.95546	1.23685	44	12.5942	1.1599	48	6.2391	1.05859	47	5.83872
NP_001156038.1	guanine nucleotide-binding protein G(i) subunit alpha-2 [Ovis aries]	58.87	8	17	164	355	40.4371	5.5415	1.05315	15	4.61206	1.07269	16	3.44299	0.998655	20	8.15804	1.02129	15	6.14406	1.03241	16	6.63637	0.946081	20	8.21216	0.983501	15	6.48508	0.959498	16	3.59935	1.06142	20	8.93752	0.949338	15	4.34818	0.96073	16	4.52342	0.953839	20	6.18082
XP_012039821.1	PREDICTED: S-formylglutathione hydrolase [Ovis aries]	58.87	13	13	114	282	31.5295	6.771	1.00436	35	6.5165	1.05814	42	4.90864	0.947365	37	6.34106	0.998866	35	6.48422	0.986949	42	5.16085	0.955941	37	9.4416	1.0096	35	5.46495	0.985933	42	7.5089	1.07558	37	5.65508	0.978916	35	6.5564	0.975159	42	5.39326	1.0127	37	10.42
XP_004018566.1	PREDICTED: leucine zipper transcription factor-like protein 1 [Ovis aries]	58.86	16	16	127	299	34.5559	5.30029	0.90527	47	6.58735	0.951276	41	3.82407	0.941425	34	6.62989	0.987605	47	5.15537	1.0097	41	4.22603	1.05367	34	4.00392	0.992693	47	4.15182	1.07995	41	5.00328	0.996626	34	6.42877	1.12072	47	6.39701	0.953361	41	5.40684	1.04366	34	5.91859
XP_011950887.1	PREDICTED: LOW QUALITY PROTEIN: apolipoprotein A-I [Ovis aries]	58.85	17	17	241	260	29.6235	6.20166	0.800749	91	14.8526	1.17891	62	7.08617	1.00162	86	3.81441	0.886772	93	8.70298	0.896926	62	7.72974	0.878293	86	6.34427	1.26219	93	8.19047	0.961022	62	4.30377	1.36414	86	11.0206	1.01672	93	7.23949	0.974607	62	4.89463	0.685798	86	18.2108
XP_004020997.1	PREDICTED: ribosome maturation protein SBDS [Ovis aries]	58.8	14	14	64	250	28.7413	8.74854	0.984521	19	4.67912	0.968394	24	5.21272	0.985743	21	3.41072	0.960603	19	4.05641	1.04518	24	2.69409	0.973905	21	5.03673	1.02453	19	4.56503	1.01197	24	3.48917	0.968848	21	6.47843	1.02256	19	5.26801	0.98675	24	4.23492	1.03355	21	5.63572
XP_004002380.1	PREDICTED: F-actin-capping protein subunit alpha-1 [Ovis aries]	58.74	10	11	47	286	32.9394	5.8208	1.02504	13	4.63922	1.01374	15	6.23776	1.04197	13	7.18896	1.04109	13	10.2307	0.980569	15	7.7033	0.99201	13	5.79147	0.980617	13	7.51275	0.978141	15	6.41472	0.989005	13	3.68939	0.968809	13	9.97511	1.02929	15	3.78594	0.983633	13	7.01779
NP_001120752.1	ADP/ATP translocase 3 [Ovis aries]	58.72	6	19	130	298	32.8373	9.75928	0.973974	14	7.58001	0.888363	16	8.53919	0.91461	14	5.5522	0.989412	14	5.51619	0.887672	16	4.59814	0.931658	14	6.70098	1.00137	14	1.20937	0.908251	16	5.75905	1.0376	14	7.21069	1.02845	14	4.52574	1.28851	16	9.17073	1.06108	14	4.24654
XP_004005108.1	PREDICTED: putative 60S ribosomal protein L37a [Ovis aries]	58.7	6	6	26	92	10.2685	10.4331	1.05015	9	3.01598	1.01392	7	7.64585	1.02353	10	2.87077	1.04405	9	7.28319	1.03287	7	3.38168	1.01623	10	4.61611	0.961248	9	4.0656	0.963374	7	3.34266	0.993207	10	5.70448	0.968538	9	2.62545	0.99481	7	3.62225	0.981977	10	1.71084
XP_004004354.1	PREDICTED: annexin A1 [Ovis aries]	58.67	17	18	139	346	38.7741	6.58057	1.15571	46	6.4313	1.10126	47	5.94014	0.993973	42	5.32908	1.06915	46	5.00493	0.955687	47	5.79327	0.914561	42	9.1554	0.911768	46	4.85418	0.898025	47	7.46421	1.04601	42	3.50183	0.891339	46	9.08448	1.07037	47	6.51532	1.03248	42	6.69211
XP_004001997.1	PREDICTED: UMP-CMP kinase isoform X1 [Ovis aries]	58.67	10	10	81	196	22.2373	5.8335	0.94474	25	6.09607	0.967384	28	3.7416	1.01424	28	7.55546	1.02574	25	6.27122	1.01475	28	3.36593	1.05034	28	4.052	0.942876	25	2.86226	0.972857	28	3.49096	0.918661	28	4.9458	1.08871	25	7.6632	1.03688	28	6.15103	1.03092	28	7.86643
XP_014959900.1	PREDICTED: pterin-4-alpha-carbinolamine dehydratase [Ovis aries]	58.65	5	6	54	104	11.992	6.80029	0.939008	10	5.66123	1.01258	15	4.83495	0.97272	21	7.0612	1.00905	10	4.04191	0.99248	15	8.37159	0.940337	21	5.04215	1.13454	10	4.2981	1.01118	15	3.83057	1.08463	21	5.03262	0.894056	10	7.08267	0.992529	15	3.68098	1.01386	21	7.046
XP_004019014.1	PREDICTED: spliceosome RNA helicase DDX39B [Ovis aries]	58.64	19	19	143	428	48.9329	5.66846	1.00279	44	7.564	0.991162	52	4.76452	0.955937	47	6.67669	0.989687	44	6.46678	1.02095	52	4.25952	0.955454	47	6.29251	0.999359	44	4.84968	0.998921	52	4.73919	1.0246	47	4.44223	1.02282	44	9.23014	1.00883	52	5.0003	1.04749	47	6.61646
XP_004008470.1	PREDICTED: ras-related protein Rab-3A [Ovis aries]	58.64	3	11	221	220	24.9181	5.03369	1.05924	33	5.15435	0.967963	46	6.56939	1.12303	29	7.50091	0.927274	33	6.54759	0.972027	46	4.49761	1.15459	28	6.18335	1.00865	33	3.8555	1.03487	46	5.27892	0.866928	29	9.94786	0.997748	33	5.1183	1.03108	46	5.85119	0.95671	29	7.69548
NP_001009786.2	ferritin heavy chain [Ovis aries]	58.56	8	8	110	181	21.0372	5.87158	0.943604	37	7.87216	0.99919	36	6.00099	0.85817	37	13.7558	1.10244	37	7.03257	1.15858	36	10.0446	0.979205	37	5.44547	1.03859	37	7.36404	0.903656	36	6.10175	1.12395	37	8.00838	0.928134	37	7.251	0.944666	36	7.3673	1.02325	37	6.71022
XP_014949814.1	PREDICTED: LOW QUALITY PROTEIN: T-complex protein 1 subunit delta [Ovis aries]	58.49	25	26	211	542	58.6291	8.1333	0.976518	61	6.3437	0.979715	70	4.57551	0.931601	65	5.90169	0.964286	61	5.20291	1.01468	70	7.78485	0.957355	65	6.72762	1.02943	61	4.56805	0.995915	70	5.1876	1.04431	65	6.28192	1.00312	61	4.88454	1.0219	70	6.698	1.03601	65	7.04728
XP_004019682.1	PREDICTED: atlastin-3 isoform X2 [Ovis aries]	58.44	22	22	92	539	60.0472	5.71924	0.99576	25	4.77169	1.00686	32	5.41894	1.0149	35	5.62783	1.08399	25	6.65466	0.981798	32	8.34702	1.02722	35	5.04744	0.921457	25	5.748	0.959888	32	3.98221	0.974732	35	6.8388	1.0213	25	7.44905	1.06248	32	7.34042	0.999932	35	9.97608
XP_004020351.1	PREDICTED: phosphoglycerate mutase 1 isoform X1 [Ovis aries]	58.37	1	10	254	221	25.2448	8.42627	0.975661	12	3.74607	0.942219	7	2.96329	0.9495	15	8.39749	0.983215	12	4.9013	1.13201	7	4.00505	0.967001	15	8.02001	1.04574	12	2.2717	0.965445	7	5.42436	1.16389	15	6.92462	0.987725	12	4.34279	1.00767	7	4.45423	0.957116	15	7.99458
XP_004004904.1	PREDICTED: NADH-ubiquinone oxidoreductase 75 kDa subunit, mitochondrial [Ovis aries]	58.32	30	30	126	727	79.3774	6.26514	1.02455	49	4.19473	1.00869	36	4.17331	1.00594	41	4.32466	1.02817	49	6.84113	0.981273	36	4.98456	0.998556	41	7.04623	0.968601	49	4.64629	0.988363	36	6.33854	1.01063	41	5.26932	0.994802	49	4.53501	1.00959	36	5.73994	1.01655	41	6.76051
XP_004005861.1	PREDICTED: annexin A4 isoform X1 [Ovis aries]	58.31	17	19	133	319	35.9081	5.71924	1.08836	33	9.08366	0.974969	39	5.40199	1.02083	46	5.79638	1.07936	33	6.60282	0.945887	39	5.70699	0.967981	46	4.81876	0.873435	33	7.25222	0.981598	39	5.34728	0.957787	46	5.75062	1.02004	33	6.23585	1.10518	39	6.34884	1.05521	46	5.00411
XP_012040500.1	PREDICTED: somatotropin isoform X1 [Ovis aries]	58.26	2	16	1676	218	24.7427	8.06006	1.06613	15	4.70165	0.874973	22	12.2603	1.06455	13	3.46493	0.864395	15	10.0693	1.31655	22	10.1921	0.875292	13	6.99067	1.08195	15	8.73664	0.895495	22	6.71714	1.17914	13	4.7535	0.958331	15	4.08993	0.93285	22	7.83554	0.873751	13	1.77566
XP_004014553.1	PREDICTED: eukaryotic translation initiation factor 2 subunit 2 isoform X1 [Ovis aries]	58.26	1	17	75	333	38.2784	5.79541							0.371474	2	4.84334							0.419178	2	2.86548							2.48574	2	0.327319							0.31795	2	4.56003
XP_011960380.1	PREDICTED: eukaryotic translation initiation factor 2 subunit 2 [Ovis aries]	58.26	1	17	90	333	38.2483	5.79541	0.958896	5	3.3864	0.990293	6	1.11544	1.06607	6	6.36466	0.986094	5	0.801634	0.940264	6	2.71546	1.09559	6	0.644661	0.980314	5	3.84095	1.01327	6	1.59432	0.66151	6	7.37572	1.0558	5	4.4238	1.07	6	1.17532	1.27235	6	6.99194
XP_012036948.1	PREDICTED: secretogranin-3 isoform X3 [Ovis aries]	58.25	2	22	297	424	48.3075	5.17334	1.07323	2	9.41918	1.03809	5	10.8434	1.13041	2	27.189	1.07621	2	4.63157	0.96932	5	6.52839	1.22328	2	10.6744	0.872137	2	11.0837	0.968013	5	9.14462	0.872001	2	13.4938	1.01288	2	3.16853	1.01514	5	5.17609	0.855881	2	24.2211
XP_004004006.1	PREDICTED: low molecular weight phosphotyrosine protein phosphatase isoform X5 [Ovis aries]	58.23	6	6	15	158	18.1039	7.10791	0.979794	6	3.63588	0.96156	5	3.74139	1.04516	4	1.2942	1.02522	6	2.59311	1.00838	5	4.11617	1.01999	4	6.20642	1.00469	6	1.74767	0.986792	5	4.16044	0.966881	4	3.77339	1.02092	6	4.28101	1.02661	5	2.60318	1.01238	4	6.45787
XP_014955285.1	PREDICTED: peptidyl-prolyl cis-trans isomerase FKBP1A isoform X1 [Ovis aries]	58.23	2	2	10	79	8.80059	7.25439	1.00379	4	3.70247	1.01602	2	5.02547	0.953893	4	3.81712	0.84151	4	2.49441	1.08798	2	3.05443	0.926514	4	2.38074	1.0548	4	4.76853	0.964131	2	1.57589	0.97962	4	4.85756	1.04835	4	6.85463	0.946094	2	3.39678	1.09844	4	7.13064
XP_004007876.1	PREDICTED: 26S protease regulatory subunit 7 [Ovis aries]	58.2	24	24	133	433	48.6031	5.94775	0.971935	37	5.11917	0.994313	49	3.92745	0.970463	47	6.29676	0.990317	37	5.02366	1.01451	49	5.03122	0.994193	47	5.86766	1.02802	37	6.51297	1.00522	49	4.98927	1.02214	47	5.71894	0.989405	37	5.65171	0.99115	49	4.08887	1.01332	47	4.39066
XP_014952168.1	PREDICTED: tropomyosin alpha-1 chain isoform X13 [Ovis aries]	58.06	0	17	115	248	28.6856	4.76709
XP_004014376.1	PREDICTED: malignant T-cell-amplified sequence 1-like [Ovis aries]	58.01	9	9	29	181	20.5589	9.01221	1.01392	9	2.92836	0.972998	7	2.5567	1.01052	11	5.14395	0.985827	9	6.03417	0.958946	7	4.89849	1.01542	11	3.12502	0.994478	9	5.43735	0.992836	7	4.14089	0.930439	11	9.18486	1.01139	9	5.17967	1.09107	7	3.52506	1.05949	11	4.61695
XP_004013052.1	PREDICTED: vesicle-fusing ATPase isoform X2 [Ovis aries]	57.97	39	40	272	747	83.0693	6.62451	0.989417	78	3.86558	0.967754	92	5.47271	1.02753	100	4.93561	0.933845	78	5.99431	0.960333	92	4.87938	1.01564	100	5.91346	1.0279	78	3.79348	1.02205	92	3.9392	0.97415	100	4.2954	1.041	78	5.62692	1.05538	92	4.44573	1.01514	100	5.95445
XP_004002977.1	PREDICTED: V-type proton ATPase catalytic subunit A isoform X1 [Ovis aries]	57.93	27	27	218	618	68.4316	5.57959	0.955009	70	4.61749	0.991638	79	4.3771	1.01101	69	6.54141	0.970946	70	9.2962	1.00794	79	6.73294	0.988914	68	4.27321	1.03631	70	5.33934	1.00926	79	4.17868	1.0108	69	5.36893	1.02853	70	6.20824	0.993329	79	5.93086	0.996301	69	5.15848
XP_004010006.1	PREDICTED: COP9 signalosome complex subunit 4 isoform X1 [Ovis aries]	57.88	18	18	58	406	46.2557	5.8335	0.995957	23	6.22094	0.983558	20	3.83742	0.987193	14	5.05871	1.0287	23	5.8646	1.04782	20	6.3899	0.980715	14	4.61878	0.994943	23	6.02748	0.967128	20	4.28995	1.02462	14	5.80797	0.987304	23	3.79392	0.992046	20	5.85093	1.01148	14	3.90394
XP_004008889.1	PREDICTED: stress-70 protein, mitochondrial isoform X1 [Ovis aries]	57.88	34	35	232	679	73.6618	6.30322	0.965584	69	5.97079	0.960768	76	5.09089	0.93907	83	8.86294	0.948298	69	6.36276	0.977306	76	4.14251	0.90897	83	8.75164	1.04282	69	5.18709	1.02875	76	4.2475	1.05213	83	5.90301	1.02423	69	5.3109	1.04107	76	3.914	1.06378	83	6.02787
XP_004022293.1	PREDICTED: prefoldin subunit 3 [Ovis aries]	57.87	10	11	45	197	22.4715	6.27783	0.996934	13	5.49397	0.986611	14	5.63014	0.965697	16	9.03665	0.966925	13	5.76015	0.975545	14	5.82022	0.935234	16	6.74559	1.0482	13	3.65002	0.976332	14	7.04731	1.05479	16	6.44564	0.999801	13	2.5955	1.04836	14	9.11484	1.03891	16	5.53139
XP_004017231.1	PREDICTED: fibrinogen gamma chain isoform X2 [Ovis aries]	57.83	22	22	190	434	49.2477	6.12549	1.49539	75	14.8198	1.01059	58	4.05597	1.0395	57	5.67157	0.899167	75	8.96363	0.942474	58	6.69671	1.03438	57	5.71561	0.83308	75	11.3698	0.912733	58	5.24696	0.910723	57	7.76909	0.807269	75	13.4287	1.14253	58	7.37858	1.05435	57	7.05885
XP_011959073.1	PREDICTED: 3-ketoacyl-CoA thiolase, mitochondrial isoform X2 [Ovis aries]	57.76	14	14	95	393	41.6483	7.91357	0.998044	29	5.96507	0.975934	29	5.35002	1.01589	37	8.25742	0.999268	29	5.54436	0.990647	29	4.00244	0.957725	37	6.80732	0.975509	29	6.14315	0.993724	29	6.58107	1.02448	37	3.53806	1.04454	29	5.63778	1.04737	29	6.67347	0.999879	37	8.33933
XP_014948229.1	PREDICTED: isocitrate dehydrogenase [NADP] cytoplasmic isoform X1 [Ovis aries]	57.73	2	22	91	414	46.7035	6.80029	1.00674	4	2.26306	1.05413	6	10.4008	1.02153	3	3.44579	0.94845	4	1.84438	0.970892	6	14.996	0.845768	3	15.9083	1.01724	4	1.97119	1.04056	6	6.75449	1.01968	3	0.361195	1.02544	4	3.05799	0.925341	6	15.6936	1.03464	3	6.42146
XP_011959350.2	PREDICTED: 40S ribosomal protein S2 isoform X1 [Ovis aries]	57.68	17	17	140	293	31.0494	10.0229	0.963271	51	4.80596	0.993881	43	3.78034	1.00072	46	5.88153	1.01845	51	6.31317	0.967306	43	5.23919	1.00456	46	4.58393	0.991713	51	2.00975	1.02136	43	4.39587	0.957808	46	5.64211	1.0389	51	5.0293	1.02579	43	3.21075	1.03117	46	4.36171
XP_012040611.1	PREDICTED: clathrin heavy chain 1 isoform X4 [Ovis aries]	57.68	75	75	692	1614	184.998	5.65576	0.985283	233	7.06302	0.97823	212	5.41439	0.963344	246	7.19772	0.966998	233	7.42747	0.992033	212	4.94212	0.957895	246	6.40339	1.03942	233	5.90352	1.02783	212	4.95543	1.04285	246	7.84777	1.00605	233	8.13299	1.01256	212	5.32381	1.00903	246	7.66253
XP_014951534.1	PREDICTED: core histone macro-H2A.1 isoform X2 [Ovis aries]	57.68	17	19	202	371	39.4944	9.77393	0.990868	57	5.04547	0.994941	64	4.23004	0.964553	53	4.45589	0.99233	57	5.71178	1.06237	64	6.25686	0.993576	53	4.66532	1.01457	57	4.23092	0.972787	64	5.28294	1.00342	53	4.49798	1.00708	57	6.32828	0.977227	64	4.65889	1.0399	53	4.14842
XP_004013823.1	PREDICTED: guanine nucleotide-binding protein G(I)/G(S)/G(T) subunit beta-1 [Ovis aries]	57.65	5	13	193	340	37.353	5.99854	1.02001	13	1.89151	0.998939	14	4.01873	1.06451	25	9.3469	0.930088	13	6.49919	1.03555	14	6.01384	1.0758	25	7.73321	1.01953	13	7.38566	0.979722	14	5.67008	0.940339	25	9.43563	1.06912	13	3.97385	1.00665	14	3.02711	0.966642	25	4.12465
NP_001098733.1	40S ribosomal protein SA [Ovis aries]	57.63	15	15	131	295	32.8645	4.93213	0.968531	35	5.15014	0.991165	43	5.40009	1.01764	50	8.89835	1.00996	35	5.39386	0.973457	43	7.2217	1.03436	50	7.75454	0.985051	35	4.68787	1.01516	43	5.73565	0.944066	50	5.34328	1.03818	35	4.77564	1.01466	43	5.31988	1.04154	50	9.94249
XP_011950950.1	PREDICTED: hypoxia up-regulated protein 1 isoform X2 [Ovis aries]	57.6	47	48	430	1052	116.85	5.43994	0.9783	133	5.89431	0.979536	141	5.30865	1.00057	151	8.43911	1.0257	133	7.12488	0.919733	141	7.99416	0.985868	151	6.59717	0.984735	133	5.90142	1.09331	141	5.32599	0.886368	151	8.26163	1.02705	133	6.40416	1.0013	141	6.32285	1.12301	151	10.1885
XP_004011485.1	PREDICTED: T-complex protein 1 subunit alpha [Ovis aries]	57.55	26	26	160	556	60.2566	5.98584	0.972814	43	5.09048	1.0002	53	3.84475	0.95071	53	5.57178	1.00238	43	5.53006	1.02453	53	4.36724	0.968448	53	6.16772	1.03946	43	4.63126	0.98162	53	5.12666	1.05927	53	4.85815	0.99442	43	5.76729	1.01061	53	4.67619	1.00478	53	6.04495
XP_004013116.2	PREDICTED: protein disulfide-isomerase isoform X1 [Ovis aries]	57.48	33	34	406	602	66.6737	5.37646	1.00086	124	4.89955	0.994926	126	3.9514	0.982983	148	6.12781	1.02701	124	6.63938	0.967855	126	6.01978	0.967464	148	5.85815	0.94424	124	4.2651	1.11046	126	7.50603	0.949425	148	5.60618	1.03913	124	6.14779	0.909383	126	6.87086	1.09805	148	7.58817
NP_001156517.1	protein disulfide-isomerase A3 precursor [Ovis aries]	57.43	31	31	524	505	56.9799	6.65381	0.975166	176	4.59129	1.01513	180	5.02244	1.01437	167	5.51934	1.03651	176	5.41424	0.946416	180	7.71012	0.970389	167	5.97002	0.987866	176	4.27373	1.02642	180	5.18296	0.942619	167	4.77508	1.00941	176	5.49166	1.00667	180	5.59066	1.07335	167	5.79725
XP_004002322.1	PREDICTED: serine--tRNA ligase, cytoplasmic [Ovis aries]	57.39	26	26	136	514	58.834	5.85889	1.02347	43	4.24934	0.921375	49	4.59697	0.904288	44	8.80323	0.967807	43	5.10726	1.00803	49	6.94816	0.910192	44	12.2099	1.01134	43	4.76358	1.01335	49	3.23574	1.02103	44	4.77343	0.995348	43	5.28867	1.05472	49	4.96112	1.15739	44	8.96719
XP_014953231.1	PREDICTED: ubiquitin-conjugating enzyme E2 variant 2 isoform X1 [Ovis aries]	57.24	3	7	57	145	16.3522	8.08936	1.07161	3	2.73664	0.95828	5	8.43988	1.00279	3	1.69259	0.959173	3	4.17844	0.970774	5	10.0737	1.02021	3	0.527819	1.03222	3	5.23097	1.03836	5	4.9281	1.01779	3	6.30018	0.93123	3	7.71562	0.954927	5	5.69231	0.974521	3	1.15303
XP_004018465.1	PREDICTED: alpha/beta hydrolase domain-containing protein 14B [Ovis aries]	57.14	8	8	56	210	22.4687	6.78564	0.85244	20	14.9111	1.05198	17	5.51008	1.24035	19	6.87925	1.08571	20	5.97577	1.25779	17	7.99052	0.855023	19	13.264	1.2641	20	10.3709	0.825705	17	8.57681	0.99933	19	4.77637	0.804778	20	14.6881	0.897048	17	13.0573	0.902812	19	6.24061
XP_012030170.1	PREDICTED: partner of Y14 and mago isoform X3 [Ovis aries]	57.14	8	8	28	203	22.683	9.5249	0.983995	10	3.81311	1.0088	10	6.36119	0.99322	8	8.02395	1.00605	10	5.07998	1.02371	10	10.9437	0.973345	8	6.55311	0.99627	10	3.02429	1.00015	10	5.73242	0.975186	8	5.6115	1.02856	10	3.72799	0.979721	10	4.44507	1.05073	8	4.14121
XP_011955515.1	PREDICTED: microtubule-associated protein 4 isoform X6 [Ovis aries]	57.13	2	48	235	1101	114.916	5.05908	1.04629	2	7.27695	1.01031	3	12.3613	1.12599	3	17.7153	1.04766	2	4.66449	1.01818	3	7.6404	1.05157	3	2.03162	0.950094	2	0.882404	0.969025	3	1.51179	1.0281	3	3.98252	0.971337	2	11.8775	0.942976	3	17.0883	0.883677	3	9.73732
XP_004008774.1	PREDICTED: LOW QUALITY PROTEIN: H/ACA ribonucleoprotein complex subunit 2 isoform X1 [Ovis aries]	57.04	5	5	15	142	15.865	6.31592	1.00718	5	14.7354	0.996202	6	4.99186	1.13553	4	6.65342	1.07328	5	10.0617	1.08792	6	5.3076	1.11401	4	5.16383	0.971779	5	7.51622	0.952427	6	5.84509	0.856235	4	5.36735	0.962489	5	13.4212	1.00967	6	5.51491	0.954875	4	5.30985
XP_004016181.1	PREDICTED: proteasome subunit alpha type-1 [Ovis aries]	57.03	13	13	86	263	29.5669	6.60986	0.998812	27	6.7003	1.00468	30	4.45131	0.991453	29	7.68728	1.01249	27	8.48845	0.998129	30	7.38855	0.993848	29	6.76953	0.994859	27	7.06472	1.00281	30	5.06827	1.01331	29	5.86433	1.00951	27	7.42204	0.989391	30	5.50014	1.00638	29	5.23467
NP_001182247.1	testin [Ovis aries]	57.01	20	20	85	421	47.9599	7.85498	1.00063	25	3.45867	1.0256	29	5.83496	1.02833	31	4.19066	0.922278	25	7.0593	1.01627	29	5.90948	1.00991	31	7.18516	1.0261	25	5.49209	1.02241	29	5.90903	0.924413	31	4.72309	1.01555	25	3.5324	0.938513	29	5.79636	1.04759	31	6.49006
XP_004018603.1	PREDICTED: histone H1x [Ovis aries]	57.01	12	12	93	214	22.3896	10.7114	1.0778	33	6.34014	1.00652	27	4.46071	1.01964	33	3.89119	0.993454	33	7.52906	1.13689	27	5.55175	1.01493	33	4.74215	0.968792	33	5.55918	0.960571	27	5.74074	1.00076	33	6.16344	0.948236	33	6.12729	0.922061	27	5.9257	0.959854	33	8.69369
XP_012041061.1	PREDICTED: eukaryotic initiation factor 4A-I isoform X2 [Ovis aries]	56.92	12	23	188	390	44.4639	5.56689	0.940083	17	7.56847	0.979574	25	4.33708	0.990263	21	6.58456	1.03415	17	4.26286	1.00937	25	6.18427	0.959301	21	5.79003	0.998386	17	7.3632	0.990135	25	5.31531	1.01434	21	17.1791	1.03407	17	12.6285	1.00326	25	6.978	0.981504	21	14.096
XP_012026869.1	PREDICTED: spectrin beta chain, non-erythrocytic 1 isoform X1 [Ovis aries]	56.88	104	120	624	2363	274.236	5.56689	1.04141	196	5.16849	0.981252	180	5.21908	1.04031	197	5.96582	0.972343	196	5.84881	1.01628	180	5.37657	0.973382	197	6.1097	1.02485	196	5.50698	1.00431	180	4.22811	0.993077	197	5.0296	0.958296	195	6.85259	1.00749	180	5.18856	0.998506	197	5.62462
XP_012031122.1	PREDICTED: NADH-cytochrome b5 reductase 3 isoform X1 [Ovis aries]	56.83	12	12	102	278	31.5864	7.54736	1.05592	34	5.31517	1.04906	30	6.53564	1.03056	38	4.84286	1.0324	34	5.97883	0.901371	30	10.4099	0.94628	38	7.78541	1.01505	34	4.2067	1.03152	30	5.69811	1.02248	38	5.3854	0.900246	34	4.47294	1.04102	30	5.44189	0.999501	38	4.96819
XP_004014961.1	PREDICTED: craniofacial development protein 2-like isoform X1 [Ovis aries]	56.78	24	31	134	634	70.67	5.61768	0.951502	25	4.5147	0.990639	30	5.23402	0.999648	30	6.94396	0.964034	25	6.47521	1.00387	30	5.16153	1.00048	30	5.79919	1.02906	25	5.42784	0.993609	30	4.66171	0.96159	30	4.80899	1.04958	25	5.24993	1.0222	30	7.04718	1.04921	30	7.0902
XP_004008714.1	PREDICTED: alpha-aminoadipic semialdehyde dehydrogenase isoform X2 [Ovis aries]	56.77	22	22	103	539	58.57	7.09326	1.00479	33	6.90099	1.04306	34	4.1457	1.11155	35	8.55754	1.02711	33	6.44811	0.898072	34	8.69359	0.979481	35	7.45123	1.00737	33	5.89286	1.01298	34	4.86418	0.953718	35	6.6279	0.9515	33	5.94989	1.04815	34	5.08218	0.997179	35	6.87488
XP_012044080.1	PREDICTED: secretogranin-1 isoform X1 [Ovis aries]	56.74	34	34	534	645	73.4338	5.30029	1.01879	201	8.63197	0.946421	191	6.51221	1.38473	142	21.5946	0.923909	201	10.0815	0.864345	191	12.6102	1.22426	142	9.47355	1.09086	201	9.43931	1.15066	191	10.7771	0.772066	142	18.5734	0.930408	201	9.94557	1.00139	191	8.91176	0.791065	142	16.2107
NP_001009234.1	cAMP-dependent protein kinase catalytic subunit alpha [Ovis aries]	56.7	10	20	83	351	40.564	8.646	1.01077	12	5.01961	0.93699	12	3.44	1.02916	13	5.27116	0.973967	12	8.69941	0.99991	12	4.95393	1.01143	13	9.62216	1.0038	12	5.61579	1.02047	12	6.80427	0.945325	13	5.75952	0.991272	12	7.52531	1.02717	12	5.18708	1.03622	13	5.91408
XP_004001808.1	PREDICTED: NADH dehydrogenase [ubiquinone] 1 alpha subcomplex subunit 10, mitochondrial isoform X1 [Ovis aries]	56.62	16	16	46	355	40.3967	7.50342	1.02193	18	5.76267	1.03407	13	5.07607	1.02352	15	7.03963	1.01297	18	6.46116	0.937485	13	1.86482	1.00819	15	8.03357	0.980741	18	4.52216	1.03017	13	2.48411	0.944901	15	4.19045	1.00247	18	5.40725	1.00515	13	5.32197	1.05428	15	6.40738
NP_001156530.1	ubiquitin-conjugating enzyme E2 N [Ovis aries]	56.58	8	8	57	152	17.127	6.56592	0.943008	19	7.83175	1.00993	18	2.91319	0.964212	20	4.27622	0.945932	19	4.13245	0.97647	18	2.79642	0.973821	20	3.33281	1.04025	19	3.73862	1.01388	18	4.44873	1.00343	20	3.79823	1.0518	19	6.68612	1.01205	18	3.63282	1.024	20	5.90427
XP_004008917.1	PREDICTED: NADH dehydrogenase [ubiquinone] 1 alpha subcomplex subunit 2 isoform X1 [Ovis aries]	56.57	6	6	19	99	11.0729	9.90576	0.939172	5	1.21805	0.982561	9	4.45712	1.00124	5	2.26266	1.0314	5	8.42778	0.972516	9	3.71339	0.962502	5	5.42519	0.96472	5	3.75202	1.00484	9	3.61168	1.00346	5	3.0029	1.07612	5	3.59219	1.03527	9	3.67058	1.00849	5	1.83547
XP_014957988.1	PREDICTED: ruvB-like 1 isoform X1 [Ovis aries]	56.57	16	16	74	396	43.7829	5.78271	0.979888	19	3.34477	0.990652	26	2.85551	1.01877	29	5.92324	0.985408	19	4.4419	0.998262	26	5.00507	0.984212	29	5.18831	1.0178	19	1.98668	0.989554	26	5.22946	0.980916	29	5.66072	1.02685	19	4.03357	1.0192	26	3.96375	1.03228	29	4.61941
XP_004018330.1	PREDICTED: actin-related protein 2/3 complex subunit 4 [Ovis aries]	56.55	8	8	35	168	19.6543	8.42627	1.01472	11	1.15522	0.982125	13	1.93378	0.962686	11	7.38666	1.08054	11	6.29189	1.01015	13	4.17458	0.956538	11	4.85972	0.984438	11	3.24054	0.97482	13	4.79647	1.08419	11	15.9095	0.933678	11	7.26372	1.03183	13	3.32896	0.950571	11	7.3193
XP_004006733.1	PREDICTED: thioredoxin reductase 1, cytoplasmic [Ovis aries]	56.54	19	19	69	497	54.5418	6.62451	1.0206	25	3.46718	1.02372	22	3.00157	0.918123	20	6.14267	1.03048	25	3.61201	0.984278	22	4.30616	1.08679	20	7.84184	0.979744	25	2.66657	0.993786	22	4.9067	0.995399	20	3.94151	0.984173	25	4.70144	1.01347	22	3.39125	1.02199	20	3.07157
XP_011952380.1	PREDICTED: succinyl-CoA:3-ketoacid coenzyme A transferase 1, mitochondrial isoform X4 [Ovis aries]	56.51	22	22	156	499	54.1791	7.91357	1.00388	52	5.97449	0.977035	45	5.32116	0.983481	58	6.93145	0.982169	52	6.34917	0.938716	45	5.697	0.96303	58	7.24109	1.01404	52	4.94844	1.05007	45	4.42111	1.04816	58	7.31561	0.989844	52	6.43973	1.05503	45	6.99199	0.988523	58	6.24569
XP_011955894.1	PREDICTED: protein CutA isoform X1 [Ovis aries]	56.49	5	5	60	154	16.4625	5.0083	0.990599	17	13.3918	1.02349	18	5.87058	1.01434	21	7.8089	0.9983	17	8.03118	0.996595	18	4.72993	1.02005	21	8.59107	0.992412	17	6.75572	0.994996	18	5.78635	0.981552	21	9.73571	1.03302	17	7.36763	1.01498	18	4.71931	1.00746	21	5.29479
NP_001155348.1	GTP-binding nuclear protein Ran [Ovis aries]	56.48	10	10	100	216	24.4076	7.48877	0.98939	34	3.1762	1.00602	31	4.55358	0.997915	35	4.65003	0.975481	34	5.67529	1.01877	31	6.86836	0.983214	35	6.42838	1.03002	34	3.62149	0.994994	31	4.82215	1.02851	35	5.34106	1.00162	34	5.71125	1.00897	31	3.6912	1.00118	35	3.75552
XP_012044955.1	PREDICTED: LOW QUALITY PROTEIN: craniofacial development protein 2 isoform X1 [Ovis aries]	56.45	23	33	181	574	63.8555	5.16064	0.952918	41	7.96975	0.968592	41	5.3102	1.00119	45	8.22125	0.987459	41	7.91793	1.02572	41	6.42199	1.01662	45	7.80358	0.986908	41	7.50724	1.01878	41	4.51419	0.978395	45	5.3696	1.06571	41	8.93297	0.992465	41	5.74382	1.03941	45	7.98689
XP_004017549.2	PREDICTED: 14-3-3 protein eta isoform X1 [Ovis aries]	56.43	8	12	240	241	27.1736	4.94482	0.95856	54	9.18546	0.946284	55	7.10843	0.956604	52	10.2553	0.978196	54	7.91946	1.07541	55	5.2469	1.00433	53	8.47004	1.08152	54	6.61525	0.983216	55	5.56797	1.07532	54	8.42815	0.989413	54	7.74141	0.993793	55	5.6596	0.980089	54	12.695
XP_004005716.1	PREDICTED: NADH dehydrogenase [ubiquinone] 1 alpha subcomplex subunit 8 [Ovis aries]	56.4	9	9	31	172	20.0921	8.104	1.00899	10	5.34225	1.01219	9	2.69486	0.963669	12	10.3358	1.00453	10	2.61184	0.941395	9	4.22404	0.964614	12	5.89838	0.994567	10	6.29946	1.0179	9	4.25143	1.02394	12	8.86661	1.00172	10	3.42098	1.03699	9	4.67451	1.02711	12	7.63254
XP_014959057.1	PREDICTED: LOW QUALITY PROTEIN: cytosolic non-specific dipeptidase isoform X1 [Ovis aries]	56.32	18	18	96	451	49.8292	5.96045	0.925407	31	6.04942	1.06158	34	6.93001	0.967181	31	5.94301	1.01953	31	4.77606	0.945686	34	4.70879	0.963343	31	3.71118	0.998567	31	3.72775	1.0407	34	5.48163	1.02818	31	5.8831	1.06642	31	4.85149	0.95992	34	4.70753	1.02502	31	4.70072
XP_004018589.1	PREDICTED: 60S ribosomal protein L32 isoform X1 [Ovis aries]	56.3	8	8	35	135	15.8638	11.3267	1.04795	8	2.05206	0.971744	14	4.99565	0.948394	13	7.88402	1.07596	8	7.32596	1.00039	14	5.0704	0.975676	13	4.50203	0.983734	8	5.68661	0.987996	14	3.61542	1.03134	13	6.51651	0.901006	8	3.23476	1.04513	14	3.57707	1.00651	13	3.01497
XP_012045311.1	PREDICTED: tubulin polymerization-promoting protein family member 3 [Ovis aries]	56.25	10	10	64	176	18.9447	9.11475	0.958433	21	4.13636	1.04451	19	4.1971	0.95591	22	4.2231	0.958548	21	5.4867	1.05557	19	4.09159	1.01794	22	4.78708	1.11934	21	4.3369	1.01646	19	3.83347	1.10371	22	3.88522	0.948108	21	2.20529	0.913317	19	4.82816	0.93916	22	4.03582
XP_014955689.1	PREDICTED: alpha-actinin-4 isoform X1 [Ovis aries]	56.23	28	41	291	827	95.4644	6.34131	0.98674	70	5.58213	0.983136	70	4.84427	1.00942	75	6.73877	0.994576	70	7.41188	0.998462	70	7.38812	0.971746	75	6.92681	1.01887	70	4.47299	1.05719	70	5.22228	1.02814	75	6.39766	1.00058	70	6.21013	0.97842	70	4.36326	0.975793	75	5.4551
XP_004008914.2	PREDICTED: steroid receptor RNA activator 1 [Ovis aries]	56.19	9	9	19	226	24.8696	6.13818	0.986135	6	5.73139	1.0368	6	7.99366	1.08555	7	5.95104	1.02502	6	2.18412	0.975705	6	4.07163	1.07416	7	1.09061	0.954996	6	1.78361	1.06529	6	5.4602	1.06809	7	2.13309	1.03238	6	8.1711	0.906351	6	11.8484	0.827443	7	8.23988
XP_012037114.1	PREDICTED: mitochondrial import inner membrane translocase subunit Tim9 [Ovis aries]	56.18	4	4	15	89	10.3711	7.21045	0.979118	6	3.72458	0.977716	5	2.12099	1.00358	4	5.43821	0.98272	6	5.42598	0.98286	5	1.00294	0.966684	4	6.58779	1.03019	6	5.71249	1.02994	5	1.03153	1.04658	4	1.3509	1.01683	6	3.58671	1.06425	5	2.07818	0.974968	4	7.93259
XP_014951763.1	PREDICTED: aminoacyl tRNA synthase complex-interacting multifunctional protein 1 [Ovis aries]	56.18	5	15	51	283	31.4937	8.44092	0.95042	8	4.78964	0.98563	6	0.686913	0.951598	11	8.79184	0.988198	8	4.32886	0.988064	6	11.866	1.02505	11	4.95501	1.02573	8	3.23315	1.00048	6	7.16915	1.01712	11	13.7207	1.03266	8	1.50783	1.02779	6	3.35258	0.991731	11	6.973
XP_012037701.1	PREDICTED: UPF0568 protein C14orf166 homolog isoform X1 [Ovis aries]	56.12	15	15	96	278	31.8154	5.35107	0.963389	30	2.60365	1.02169	34	4.24059	0.979501	32	5.63907	1.02845	30	4.11729	1.02841	34	5.04785	1.02508	32	3.22583	0.993567	30	4.12484	0.992257	34	3.80475	0.960993	32	3.06541	1.02678	30	4.57533	0.984037	34	4.83492	1.0636	32	3.59343
XP_004007802.1	PREDICTED: cytochrome c oxidase subunit NDUFA4 [Ovis aries]	56.1	6	6	19	82	9.34887	9.5835	1.01928	8	6.82453	0.991147	6	3.53215	1.02231	5	7.51319	0.980425	8	3.05048	1.02287	6	4.57376	0.996187	5	1.40876	1.04355	8	2.13285	1.01237	6	5.99892	0.910409	5	5.77066	0.959313	8	4.67083	1.03681	6	6.17947	1.11744	5	5.13785
NP_001119826.1	endoplasmic reticulum resident protein 29 precursor [Ovis aries]	55.98	10	10	141	259	28.927	5.8208	0.943764	45	5.6244	1.01478	41	4.02081	1.01722	53	6.77733	1.07161	45	4.94166	0.955944	40	3.88531	0.979565	54	8.37959	1.00437	45	4.60797	1.03672	41	5.94715	1.00853	54	6.04232	1.00115	45	5.09625	1.00485	41	7.2716	1.00446	54	5.67829
XP_011953308.1	PREDICTED: malectin isoform X1 [Ovis aries]	55.98	12	12	82	209	23.9351	5.13525	1.04489	27	7.37329	1.0061	32	6.65954	1.05315	23	8.68394	1.05167	27	5.95173	1.01121	32	6.06949	1.08583	23	7.18255	0.946865	27	4.43604	0.981319	32	5.23002	0.943775	23	5.31672	0.938391	27	9.60167	1.01665	32	5.4667	1.00734	23	11.0006
XP_012043034.1	PREDICTED: torsin-1A-interacting protein 1 isoform X2 [Ovis aries]	55.94	3	21	66	463	52.2442	6.41748	1.00296	3	9.19278	0.953216	5	2.1057	1.15631	3	3.4787	1.06799	3	5.53123	1.06598	5	7.16799	1.05995	3	0.922083	1.03354	3	5.20203	0.96638	5	6.3078	0.933956	3	2.67798	0.916328	3	2.99083	0.988701	5	2.13494	0.995673	3	6.83203
XP_004017391.1	PREDICTED: 26S proteasome non-ATPase regulatory subunit 9 [Ovis aries]	55.66	10	10	38	221	24.2413	6.63916	0.980268	14	4.28406	1.0255	13	4.24199	0.96253	11	8.75877	0.948218	14	6.62618	1.04391	13	7.72263	0.936512	11	6.32683	1.03369	14	6.79923	0.96623	13	8.99406	1.01792	11	5.47255	1.00474	14	8.33946	0.971591	13	7.15628	1.05163	11	6.47304
NP_001267617.1	40S ribosomal protein S17 [Ovis aries]	55.56	6	6	89	135	15.5144	9.84717	0.947769	32	6.86244	0.994354	26	5.50749	0.945783	31	11.1135	1.00797	32	8.244	0.973149	26	5.45569	0.984517	31	5.31322	0.994823	32	5.70533	1.02771	26	3.23372	0.962877	31	7.37211	1.05643	32	6.21944	1.02854	26	5.21741	1.09409	31	6.78787
XP_004013653.1	PREDICTED: 3'(2'),5'-bisphosphate nucleotidase 1 isoform X2 [Ovis aries]	55.52	1	15	85	308	33.3352	5.52881				0.98937	2	9.30176							1.08728	2	5.10782							0.890031	2	5.02677							1.04762	2	7.69714
XP_004004237.1	PREDICTED: cell cycle and apoptosis regulator protein 2 isoform X4 [Ovis aries]	55.51	3	37	145	917	101.911	5.22412	1.02248	4	2.75682	1.01938	3	3.02825	1.04252	2	0.0661385	0.999608	4	8.3088	0.972834	3	11.489	1.06298	2	5.04996	0.974071	4	3.59513	0.974095	3	1.74701	0.969707	2	4.32324	1.02616	3	0.866588	0.969305	3	11.3017	0.962222	2	8.66999
XP_004015422.1	PREDICTED: reticulocalbin-3 [Ovis aries]	55.49	4	11	70	328	37.361	4.86865	0.973056	6	9.24853	0.839438	4	6.77178	0.845078	7	5.78909	0.982722	6	5.27378	0.985381	4	15.2224	0.96053	7	3.65269	1.03934	6	0.932197	1.0945	4	2.87219	1.02471	7	0.736644	1.03827	6	4.0644	1.04638	4	6.5384	1.15202	7	2.57731
NP_001009286.1	ubiquitin-60S ribosomal protein L40 [Ovis aries]	55.47	5	7	269	128	14.719	9.83252	0.989801	26	5.47801	1.00945	27	4.12562	1.04872	23	4.89825	0.98812	26	3.27132	1.14895	27	7.59483	0.979694	23	6.48661	1.03892	26	2.08554	0.91798	27	5.9075	1.01689	23	3.19369	0.974575	26	5.30632	0.955398	27	5.97786	1.00641	23	3.84451
XP_004015435.2	PREDICTED: electron transfer flavoprotein subunit beta isoform X1 [Ovis aries]	55.47	13	13	103	256	27.8311	8.11865	0.98974	35	7.4392	0.968743	37	4.15965	1.02671	31	6.28313	1.00901	35	6.26822	0.933395	37	6.9059	0.989489	31	7.34317	1.01707	35	4.73362	1.03027	37	5.34765	0.980367	31	4.90815	0.993444	35	6.57012	1.04503	37	5.16724	1.02799	31	6.60225
XP_004014311.1	PREDICTED: kinesin-1 heavy chain isoform X2 [Ovis aries]	55.45	40	49	203	963	109.71	6.44287	1.01302	57	4.96472	0.996101	48	4.78571	0.971195	52	4.66781	0.940602	57	6.99496	1.03704	48	5.73354	0.985693	52	6.71131	1.01378	57	4.61839	1.01753	48	3.99003	0.989319	52	4.4269	1.03888	57	7.30569	0.964101	48	4.76504	1.04602	52	6.07225
NP_001267636.1	leukocyte elastase inhibitor [Ovis aries]	55.44	20	20	183	377	42.1979	6.56592	1.05771	50	6.41908	1.05007	72	5.62409	0.650527	57	27.5893	0.920417	50	6.29973	1.11075	72	6.05936	0.836763	57	9.63819	1.22814	50	8.27369	0.894196	72	5.91194	1.26071	57	8.40915	0.731237	50	12.5345	0.958188	72	5.28552	1.10393	57	6.57206
XP_004014501.1	PREDICTED: NSFL1 cofactor p47 isoform X2 [Ovis aries]	55.41	16	16	71	370	40.6153	5.18604	0.990133	23	5.63377	0.999367	30	4.07089	0.927686	18	8.41506	1.03089	23	4.27787	1.03116	30	7.91306	0.921359	18	5.48805	1.06875	23	7.15402	0.990015	30	6.23195	1.1261	18	6.44158	0.946743	23	7.6856	1.00215	30	5.17328	1.01115	18	4.88201
XP_011953491.1	PREDICTED: mitogen-activated protein kinase 1 isoform X1 [Ovis aries]	55.41	11	16	91	370	42.6872	8.38232	0.944149	17	7.49306	0.969948	21	5.90205	0.97378	16	6.68464	0.92993	17	8.38951	1.01994	21	7.56329	0.952417	16	6.90311	1.08758	17	6.38453	1.02505	21	4.95475	1.08269	16	7.29303	0.983947	17	4.82026	0.96665	21	6.2987	0.984419	16	4.94558
XP_004021529.1	PREDICTED: vinculin isoform X2 [Ovis aries]	55.35	53	53	206	1066	116.573	5.93506	0.994783	64	3.81545	1.00575	63	4.96348	1.02118	79	5.21857	1.07957	64	5.89492	1.01163	63	4.46405	0.92416	79	5.31646	1.05073	64	3.77009	0.969099	63	5.42526	1.05519	79	5.66181	0.859102	64	6.74157	1.00514	63	4.74933	0.98618	79	6.07299
XP_011958658.1	PREDICTED: protein CDV3 homolog isoform X3 [Ovis aries]	55.31	5	5	11	179	20.0579	5.14795	1.00352	3	3.81428	0.993086	3	0.118013	1.01515	5	4.11303	0.981499	3	1.56048	1.00066	3	0.788722	1.00541	5	3.64397	1.00301	3	3.03417	1.04778	3	3.4808	0.931079	5	4.89857	0.971989	3	2.79753	0.959909	3	4.11946	1.07267	5	0.305895
XP_012030890.1	PREDICTED: gamma-enolase [Ovis aries]	55.3	12	17	248	434	47.211	5.07178	1.06754	18	4.93353	1.09498	14	6.45978	0.833478	16	16.1157	0.949219	18	5.99169	1.03228	14	4.95411	0.802064	16	11.4673	1.04642	18	7.39333	0.999612	14	1.89208	1.49087	16	16.8629	0.942295	18	8.6432	0.895887	14	3.48773	0.75104	16	14.1178
NP_001009315.2	somatotropin precursor [Ovis aries]	55.3	1	15	1865	217	24.6697	8.32373	1.07224	70	5.71866	0.832752	88	6.31336	1.01167	78	5.55169	0.948582	70	4.32332	1.36181	88	5.84423	0.897606	78	6.35118	1.05231	70	4.09491	0.898162	88	5.41165	1.10659	78	5.61998	0.914624	70	6.51075	0.911765	88	5.60287	0.949499	78	4.67947
NP_001020034.1	glycogen phosphorylase, brain form [Ovis aries]	55.28	33	42	270	843	96.2534	7.02002	0.945073	74	6.56114	1.0079	82	5.36161	0.985426	76	7.08454	0.969558	74	7.54449	1.05209	82	5.7126	0.96659	76	6.38815	1.10237	74	8.09457	0.994014	82	5.19889	1.04657	76	5.89797	0.958845	74	4.12962	0.95047	82	3.93579	1.00038	76	5.35739
XP_004007999.1	PREDICTED: cytochrome c [Ovis aries]	55.24	6	6	50	105	11.6961	9.49561	0.964233	17	9.63937	1.08796	15	7.5494	1.10668	18	8.24543	1.00036	17	3.61109	0.868898	15	11.8758	1.09375	18	4.86321	0.986539	17	2.53765	1.07456	15	6.99888	0.622976	18	30.6695	1.04467	17	7.43958	1.00532	15	8.01314	1.21539	18	11.7971
XP_012045494.1	PREDICTED: programmed cell death protein 5 [Ovis aries]	55.2	7	7	19	125	14.2454	6.58057	0.956681	7	5.16352	0.99943	8	4.93132	0.994529	4	1.72753	0.965893	7	3.24974	0.979276	8	3.70916	0.988914	4	7.98229	1.06219	7	5.01955	1.01156	8	2.71022	1.02319	4	1.02176	0.992856	7	5.62729	1.02395	8	6.86277	1.01904	4	7.04343
XP_004009730.1	PREDICTED: alcohol dehydrogenase class-3 isoform X1 [Ovis aries]	55.08	13	13	107	374	39.6853	7.50342	1.0238	40	5.93028	1.07604	34	6.14423	0.985175	33	4.28404	0.999668	40	9.64866	1.01629	34	6.74476	0.945181	33	6.12617	1.01114	40	6.07542	0.900105	34	5.10327	1.03124	33	5.66354	0.957153	40	10.1672	1.03011	34	6.13162	0.995603	33	9.93433
XP_004004323.1	PREDICTED: LOW QUALITY PROTEIN: talin-1 isoform X1 [Ovis aries]	55.05	87	105	507	2536	269.048	6.15088	0.982723	131	5.36305	0.974489	149	5.76833	1.01061	154	5.97562	0.977627	131	6.58754	0.993682	149	4.34853	0.960543	154	6.07153	1.04354	131	6.16728	1.03979	149	4.58155	1.02722	154	4.73216	0.981368	131	6.55513	0.996244	149	5.48106	0.989435	154	5.83469
XP_014951402.1	PREDICTED: lamin-B2 isoform X2 [Ovis aries]	55	19	22	157	420	47.7627	5.36377	1.00621	44	5.21535	0.962577	42	3.4602	0.975103	48	6.03275	0.934846	44	3.44767	1.10626	42	4.34656	0.980592	48	5.77357	1.05894	44	3.25563	0.973796	42	3.11221	1.02624	48	4.59556	1.00674	44	4.96474	0.979135	42	4.25582	1.01339	48	4.05154
XP_012042818.1	PREDICTED: heat shock 70 kDa protein 13 isoform X2 [Ovis aries]	54.98	19	19	98	402	44.6321	5.33838	1.01355	31	6.62744	1.01386	34	5.13607	1.07161	33	5.92885	1.02948	31	6.21901	0.926105	34	7.65724	1.13355	33	7.36189	0.942011	31	7.24921	1.05151	34	6.08061	0.816224	33	9.54502	1.02206	31	7.23398	0.991731	34	7.15325	1.0503	33	6.75331
NP_001132918.1	proteasome subunit alpha type-6 [Ovis aries]	54.88	14	14	103	246	27.3548	6.75635	0.995045	28	5.07155	0.989813	32	2.53752	0.967652	43	4.09073	0.980421	28	5.51101	0.999049	32	4.10014	0.956357	43	5.13078	1.0336	28	4.81937	1.0113	32	3.13087	1.03621	43	5.55655	0.980518	28	3.76207	1.00226	32	3.31548	1.01408	43	6.01106
NP_001009220.1	pyridoxal kinase [Ovis aries]	54.88	11	11	55	297	32.9036	6.22705	0.95719	21	4.41033	0.984458	16	1.29799	0.962265	18	5.46681	0.954268	21	5.65465	1.10667	16	4.91871	0.983696	18	6.43792	1.01561	21	3.75085	0.945083	16	3.73959	1.03972	18	7.04268	1.06414	21	4.03535	0.967652	16	3.45522	0.99096	18	4.02248
NP_001138652.1	fatty acid-binding protein, epidermal [Ovis aries]	54.81	6	6	15	135	15.0936	7.69385	1.10506	5	4.08408	0.93681	4	1.62316	0.982758	3	6.03768	1.03106	5	2.8422	1.06674	4	4.3293	1.0941	3	3.85347	0.90667	5	6.58057	0.938474	4	1.83588	0.991579	3	1.62784	0.994643	5	8.52378	1.06701	4	3.98955	0.992014	3	0.131399
XP_004022295.1	PREDICTED: ribonuclease UK114 isoform X1 [Ovis aries]	54.74	6	6	38	137	14.3176	8.11865	0.971079	14	4.50259	0.805509	12	18.1947	1.28313	12	4.9681	1.04933	14	3.3165	1.0868	12	5.01916	1.15129	12	2.59693	1.19944	14	8.4814	0.988253	12	2.68039	0.882373	12	5.11808	0.733293	14	13.4698	1.16595	12	4.38402	0.810952	12	5.99817
XP_012021372.1	PREDICTED: pro-opiomelanocortin isoform X1 [Ovis aries]	54.74	12	12	455	232	25.6717	7.25439	0.869476	151	9.19227	0.967411	163	5.06031	1.31574	140	8.15202	1.16525	150	7.26564	0.392077	162	35.3768	0.887047	140	7.56418	1.14356	151	6.32379	1.387	163	8.00593	0.629531	140	16.0794	0.791893	150	9.23966	1.21238	163	7.23742	1.23205	141	8.72446
NP_001120750.1	ADP/ATP translocase 1 [Ovis aries]	54.7	6	15	120	298	32.9693	9.83252	1.03938	16	4.57325	1.03582	11	4.63854	0.947961	17	9.43365	0.956999	16	8.98948	0.946719	11	4.84695	0.986373	17	5.05163	1.02368	16	5.99694	0.971294	11	9.4686	1.04564	17	4.53229	0.950466	16	6.50565	1.07564	11	6.52652	0.996492	17	4.98316
XP_004006754.1	PREDICTED: tRNA-splicing ligase RtcB homolog [Ovis aries]	54.65	22	22	164	505	55.1909	7.2251	0.968527	48	5.27067	0.999106	56	6.20425	0.982457	59	6.90591	1.0061	48	3.81639	1.02648	56	5.63267	1.00659	59	5.42396	0.987922	48	4.08172	0.990567	56	5.217	0.95614	59	4.81382	1.0438	48	4.10837	1.00807	56	4.87407	1.06285	59	5.62239
NP_001123205.1	insulin-like growth factor-binding protein 5 precursor [Ovis aries]	54.61	11	11	149	271	30.3009	8.17725	1.2307	41	11.2484	0.907614	51	7.15762	0.992046	57	7.06056	1.3414	41	15.1655	0.943061	51	11.1194	1.14758	57	7.20756	0.779893	41	17.5472	1.39959	51	20.8832	1.14015	57	12.5548	0.728136	41	19.2353	0.705779	51	24.8548	0.759109	57	18.8445
NP_001009276.1	isocitrate dehydrogenase [NADP] cytoplasmic [Ovis aries]	54.59	1	21	81	414	46.7534	6.80029				1.50928	1		0.695229	2	4.4904				0.7487	1		0.995434	2	2.04978				0.702284	1		0.877049	2	7.35433				1.09013	1		1.38258	2	7.83645
XP_012033009.1	PREDICTED: heterogeneous nuclear ribonucleoprotein H isoform X5 [Ovis aries]	54.57	8	20	201	449	49.1984	6.30322	0.981915	28	5.13384	0.995617	24	4.68759	0.949607	36	8.49243	0.980826	28	5.75072	1.05028	24	5.59812	0.98286	36	5.43571	1.01492	28	4.02864	0.967604	24	5.95963	1.04421	36	4.59513	1.00261	28	7.95495	0.962377	24	4.29823	1.01735	36	3.40169
XP_004004660.1	PREDICTED: lupus La protein isoform X1 [Ovis aries]	54.57	23	23	118	405	46.5932	8.45557	0.986612	36	9.53272	0.950894	43	4.65091	0.951263	39	10.4664	1.02264	36	5.64881	0.97182	43	7.73734	0.919066	39	9.12857	0.987874	36	5.13391	1.02455	43	5.24392	1.04905	39	9.07077	1.0338	36	4.92761	1.04206	43	7.57508	0.996921	39	12.6863
XP_004007947.1	PREDICTED: septin-7 isoform X1 [Ovis aries]	54.46	1	21	142	437	50.648	8.63135	1.07987	1		1.00896	1					0.978221	1		1.03739	1					1.03275	1		1.06031	1					0.901563	1		0.90036	1
XP_004011792.1	PREDICTED: transcription elongation factor B polypeptide 1 isoform X1 [Ovis aries]	54.46	5	5	32	112	12.465	4.77979	0.982203	14	4.90655	0.967501	8	2.7402	0.952461	10	4.8806	0.965309	14	3.806	1.05733	8	4.238	0.951434	10	5.15231	1.02915	14	2.90013	1.01325	8	3.62126	1.09675	10	4.34217	0.986114	14	5.96171	0.994512	8	4.27534	1.01212	10	5.2448
XP_012030159.1	PREDICTED: ras-related protein Rab-5B isoform X1 [Ovis aries]	54.42	6	8	75	215	23.6919	8.1333	0.987077	15	6.09022	0.993913	14	3.82914	0.991928	16	6.76014	1.00561	15	5.36558	0.992618	14	3.37835	0.949629	16	4.61677	1.00781	15	3.66475	1.03129	14	3.55959	1.00951	16	8.41851	0.992998	15	2.3305	0.965224	14	4.86266	1.0204	16	7.95397
XP_011951664.1	PREDICTED: ras-related protein Rab-5A isoform X1 [Ovis aries]	54.42	6	8	63	215	23.6398	8.14795	1.02344	11	11.3586	0.983915	10	4.74028	1.02189	9	8.64812	0.997514	11	4.31674	1.05182	10	7.79245	1.02487	9	3.33395	0.968208	11	6.04795	0.990742	10	9.79191	1.01094	9	5.98392	0.989842	11	4.64519	0.950385	10	7.92482	0.959462	9	3.02429
XP_014960124.1	PREDICTED: voltage-dependent anion-selective channel protein 3 isoform X2 [Ovis aries]	54.42	12	13	74	283	30.7034	8.86572	1.04506	19	5.70064	0.981612	15	4.84349	1.00881	17	9.21594	1.00706	19	4.78424	1.0098	15	1.83069	0.983672	17	7.19156	1.02865	19	3.41405	0.960295	15	6.11486	1.05712	17	6.3088	0.930535	19	5.4721	1.07522	15	1.57168	0.917763	17	6.31162
NP_001155347.1	transforming protein RhoA [Ovis aries]	54.4	6	8	100	193	21.7541	6.1001	0.994705	16	2.77969	0.997016	25	3.74389	1.00889	16	3.37839	0.990862	16	4.67756	1.01461	25	5.09586	0.997091	16	2.29967	1.01161	16	3.82624	1.01638	25	2.81982	0.993398	16	4.57181	1.01449	16	5.14695	0.986846	25	3.70967	1.02509	16	3.87137
XP_012032214.1	PREDICTED: septin-7 isoform X2 [Ovis aries]	54.36	1	21	145	436	50.5489	8.63135	0.953221	2	0.0440154				0.978748	3	0.387532	0.953249	2	6.82338				0.926411	3	4.57417	1.10359	2	3.60294				0.991532	3	2.61261	0.968525	2	1.11541				1.05477	3	2.77474
XP_004003376.3	PREDICTED: ras-related protein Rab-6B [Ovis aries]	54.33	4	10	54	208	23.4469	5.52881	0.801086	1		0.790849	3	4.69006	0.932327	4	3.15107	0.998292	1		1.08868	3	3.06806	1.01739	4	0.691102	1.34619	1		1.0655	3	3.82095	1.0793	4	4.07929	0.785555	1		1.05205	3	0.0261079	0.939684	4	1.79155
NP_001155363.1	fumarate hydratase, mitochondrial [Ovis aries]	54.31	18	18	115	510	54.5873	8.89502	0.996403	34	4.9223	0.984505	41	5.72428	0.939009	40	7.62655	0.960756	34	5.88041	0.927429	41	4.47069	0.938841	40	8.4884	1.0096	34	5.79832	1.08038	41	6.40385	1.09301	40	6.5881	1.04818	34	5.64975	0.999206	41	4.06639	0.980065	40	6.20593
XP_004021476.1	PREDICTED: core histone macro-H2A.2 [Ovis aries]	54.3	16	18	169	372	40.0334	9.68604	1.00495	47	4.67669	1.10716	48	6.12539	0.968868	49	8.55899	1.06165	47	6.58015	1.01369	48	4.80311	0.907387	49	6.70048	0.922264	47	4.39238	0.946025	48	4.76878	0.993933	49	5.36543	1.0378	47	6.14836	0.954946	48	5.70899	1.09037	49	5.63683
XP_004014435.1	PREDICTED: isocitrate dehydrogenase [NAD] subunit beta, mitochondrial isoform X1 [Ovis aries]	54.29	16	17	62	385	42.4699	8.67529	1.02647	18	4.07521	0.948254	22	4.08996	0.994995	19	4.25193	1.0066	18	3.62869	0.977394	22	6.1766	0.993221	19	3.62152	0.987841	18	4.04984	1.00226	22	4.1675	1.03552	19	6.0063	1.01043	18	8.09759	1.05865	22	7.83742	0.978212	19	4.6491
XP_004012969.1	PREDICTED: ras-related protein Rab-5C [Ovis aries]	54.17	6	8	63	216	23.4518	8.41162	0.988334	8	5.57951	1.0019	11	3.61309	0.984673	14	6.96403	0.980569	8	3.98172	1.01431	11	5.05911	1.03338	14	5.4973	1.02208	8	3.45012	1.00784	11	4.73441	1.00093	14	7.94752	0.992176	8	1.15268	0.997987	11	5.2418	0.97896	14	4.49612
XP_004008203.1	PREDICTED: 60S ribosomal protein L9 [Ovis aries]	54.17	7	8	69	192	21.8628	9.94971	0.989222	22	4.70667	0.986056	19	4.46251	0.958005	21	9.62277	1.00808	22	8.45449	0.989733	19	8.9874	0.975733	21	7.99284	0.986915	22	2.96273	1.02012	19	8.34224	0.982927	21	9.88322	1.02739	22	10.4252	0.994483	19	6.43377	1.04862	21	5.70036
XP_004013087.1	PREDICTED: 26S proteasome non-ATPase regulatory subunit 12 [Ovis aries]	54.17	23	24	88	456	52.9866	7.12256	1.02944	21	7.2168	0.999737	29	5.31765	0.926704	34	6.43931	1.05294	21	11.171	1.09016	29	7.52299	0.9496	34	8.09416	0.995336	21	4.89084	0.957916	29	8.47632	1.13555	34	13.8005	0.935072	21	16.5424	0.982759	29	6.89306	0.948208	34	12.6986
XP_011962150.1	PREDICTED: RNA-binding protein 3 isoform X2 [Ovis aries]	54.09	7	7	31	159	17.359	8.35303	0.924649	7	3.31598	0.989996	11	2.44152	0.95599	13	5.90619	1.02049	7	1.7873	0.929891	11	6.71678	0.92887	13	4.84375	1.04658	7	0.87121	1.04164	11	5.20369	1.01557	13	3.18751	1.03281	7	2.01992	1.06785	11	5.73305	1.06775	13	6.23613
XP_014950341.1	PREDICTED: LOW QUALITY PROTEIN: myosin-9 isoform X1 [Ovis aries]	54.08	83	104	872	1960	226.471	5.68115	1.02185	195	5.97232	0.982688	205	4.40363	1.03017	225	6.66285	1.01946	195	6.44298	0.996132	205	5.11801	0.958312	225	7.15563	1.01708	195	4.46665	1.02998	205	4.56324	1.01177	225	5.52719	0.937935	195	7.38057	0.992077	205	5.53771	1.00351	225	6.45419
XP_004022113.1	PREDICTED: 3-hydroxyacyl-CoA dehydrogenase type-2 [Ovis aries]	54.02	9	9	61	261	27.1523	8.27979	1.01772	19	7.19983	1.00086	21	7.6813	1.03609	21	6.10637	0.982082	19	6.70949	0.940525	21	6.98571	0.978819	21	4.9318	0.990677	19	2.79513	0.982356	21	6.56306	1.01774	21	6.34067	0.9738	19	5.1016	1.07907	21	5.9612	0.965563	21	11.0976
XP_004015469.1	PREDICTED: 60S ribosomal protein L28 isoform X1 [Ovis aries]	54.01	9	10	52	137	15.6826	11.9712	0.993742	16	5.16705	0.971162	18	1.77316	1.00521	15	3.23411	1.03188	16	4.20335	0.989394	18	8.19912	0.994567	15	5.41925	0.995463	16	3.6677	1.02822	18	4.49279	0.971902	15	5.91469	0.992847	16	5.62593	1.00465	18	4.04935	1.03903	15	8.92469
XP_004020569.1	PREDICTED: ATP synthase subunit alpha, mitochondrial [Ovis aries]	53.89	26	26	629	553	59.6667	9.18799	0.985697	219	6.76302	0.999556	181	7.55475	0.970862	220	8.04476	0.988101	219	6.05651	0.965557	181	6.58435	0.987487	220	6.61066	1.02063	219	5.50966	1.01425	181	6.76612	1.01416	220	6.55667	1.00195	219	7.95584	1.02766	181	7.11909	1.01749	220	6.38564
XP_014952061.1	PREDICTED: annexin A3 [Ovis aries]	53.87	15	16	47	323	35.9716	6.30322	1.13839	12	5.70894	1.03612	13	2.39421	0.896878	14	9.12704	0.966365	12	8.00082	0.928844	13	7.94226	0.947804	14	6.99298	0.941786	12	5.94195	0.941873	13	4.42957	1.11489	14	7.98152	0.951056	12	3.69714	1.10778	13	3.44155	0.991434	14	3.23865
XP_004005074.1	PREDICTED: eukaryotic translation initiation factor 3 subunit I [Ovis aries]	53.85	14	14	46	325	36.4496	5.64307	1.00037	14	4.01119	0.970245	15	2.23842	0.99509	17	7.45755	1.01557	14	5.0745	0.997126	15	3.58154	1.0109	17	8.35244	0.984797	14	4.28302	1.00785	15	3.96725	0.961407	17	5.66799	0.999534	14	4.61318	1.02597	15	2.95141	1.02409	17	4.19553
XP_011982854.1	PREDICTED: vesicle-associated membrane protein 3 [Ovis aries]	53.85	2	4	43	104	11.5281	9.18799	1.04285	5	3.90366	1.02141	8	2.55715	1.03029	4	5.82833	0.976117	5	6.14033	0.999711	8	4.67567	1.07649	4	2.18348	0.996207	5	5.56787	0.993956	8	4.48973	0.939286	4	5.26181	1.03523	5	4.33835	0.958358	8	2.84136	1.01947	4	3.50291
XP_004022870.2	PREDICTED: LOW QUALITY PROTEIN: complement C3 isoform X1, partial [Ovis aries]	53.76	10	30	147	651	73.4321	7.54736	1.20402	20	6.282	1.06787	20	7.4037	0.966949	26	9.84212	0.892845	20	18.6857	1.00977	20	8.5012	1.12481	26	7.91317	0.93824	20	6.27608	0.887525	20	12.7403	0.957944	26	8.70308	0.974704	20	10.3784	0.992409	20	9.27869	1.00264	26	10.1039
XP_004007043.1	PREDICTED: mitochondrial import receptor subunit TOM22 homolog [Ovis aries]	53.73	4	4	18	134	14.8705	4.37354	0.944545	5	8.26117	0.940246	9	9.50584	0.724448	4	26.6322	0.980904	5	1.39505	0.965153	9	4.37543	0.893746	4	14.7725	1.00323	5	2.87829	1.04403	9	5.04449	1.16827	4	6.21836	1.04873	5	1.59683	1.06556	9	3.85363	1.127	4	13.8698
XP_004002508.1	PREDICTED: alpha-endosulfine [Ovis aries]	53.72	5	6	18	121	13.3687	7.23975	0.987048	6	7.98254	0.969855	4	2.55011	1.07276	4	6.04563	0.968136	6	7.35907	0.931963	4	1.61119	0.924146	4	4.91479	1.04048	6	1.6552	1.03662	4	1.61892	0.946397	4	2.31109	1.01473	6	6.51806	1.05866	4	2.49236	1.00689	4	11.2604
NP_001120751.1	ADP/ATP translocase 2 [Ovis aries]	53.69	1	15	133	298	32.9342	9.77393	0.987623	4	5.19725	1.0529	1		0.964648	3	5.27344	0.961035	4	3.51183	0.84394	1		0.947235	3	7.7457	0.971323	4	6.53027	1.15866	1		0.980698	3	3.84826	1.05377	4	4.67228	0.94172	1		1.05785	3	0.0687428
XP_004004270.1	PREDICTED: endoplasmic reticulum resident protein 44 [Ovis aries]	53.69	15	17	109	406	46.8204	5.31299	1.01287	31	7.95788	1.00794	30	6.52949	1.027	36	8.23473	1.00233	31	6.47816	0.980083	30	7.32269	1.05838	36	5.73124	0.968129	31	5.33781	1.02335	30	8.48282	0.945768	36	6.16807	1.0244	31	4.99701	0.980162	30	8.33605	1.02203	36	7.30165
XP_011962885.1	PREDICTED: plastin-3 isoform X1 [Ovis aries]	53.65	21	31	173	630	70.7532	5.60498	0.740526	40	17.2317	1.00426	27	4.84008	0.903011	40	11.1957	0.911457	40	6.82169	0.932519	27	3.78295	0.943166	40	5.15092	1.2122	40	9.20751	0.994532	27	5.43927	1.08828	40	6.25489	1.07981	40	5.07199	1.07736	27	3.25295	1.02999	40	4.96679
XP_004013912.1	PREDICTED: actin-related protein 2/3 complex subunit 5 [Ovis aries]	53.64	7	7	12	151	16.2643	5.38916	1.00385	3	0.726887	0.97606	4	4.37473	0.992234	5	7.77428	1.0584	3	0.26948	0.957563	4	9.26467	0.938562	5	6.40959	0.93715	3	5.35852	1.03486	4	5.3285	1.03503	5	9.22801	1.02739	3	6.33014	0.991179	4	5.82386	1.04263	5	13.7451
XP_011959634.1	PREDICTED: ketimine reductase mu-crystallin isoform X2 [Ovis aries]	53.57	11	11	72	280	29.8633	5.64307	1.23689	21	8.36803	0.825405	26	11.114	0.972816	25	6.36756	0.896262	21	6.61377	1.0101	26	6.2297	0.951125	25	4.50603	0.914713	21	4.85142	1.04666	26	2.90637	0.957724	25	5.49408	0.982593	21	6.55737	1.11812	26	6.56898	1.11664	25	7.44057
XP_004017116.1	PREDICTED: activated RNA polymerase II transcriptional coactivator p15 [Ovis aries]	53.54	7	7	31	127	14.3864	9.59814	1.0323	9	2.65346	0.930462	13	4.26182	1.00402	8	5.27654	0.9876	9	3.00041	1.04648	13	5.80048	0.953278	8	8.18595	1.02867	9	2.39653	0.985697	13	4.60137	1.01898	8	9.15504	0.9661	9	5.03347	1.05001	13	5.77192	0.985934	8	4.23342
XP_011960567.1	PREDICTED: ubiquitin carboxyl-terminal hydrolase isozyme L3 [Ovis aries]	53.48	9	9	49	230	26.193	4.98291	0.960004	19	8.07925	0.976662	14	3.02776	1.02071	16	4.06846	1.01544	19	6.7741	0.991742	14	5.97483	1.00282	16	6.77197	1.00051	19	3.93497	0.998541	14	3.84832	0.971247	16	3.7967	1.01085	19	9.88088	1.03493	14	6.55242	1.04615	16	5.44154
XP_004016127.1	PREDICTED: coatomer subunit delta [Ovis aries]	53.42	26	26	119	511	57.2382	6.21436	0.985129	36	3.52457	1.00195	45	4.04914	0.998929	38	5.18034	1.00723	36	6.19795	0.94272	45	7.15139	1.01115	38	3.66194	0.985433	36	4.75786	1.05602	45	4.32169	0.970327	38	4.98058	1.02729	36	6.74643	0.982265	45	5.11765	1.03634	38	5.15569
NP_001129962.1	trifunctional enzyme subunit alpha, mitochondrial [Ovis aries]	53.34	33	33	177	763	83.2416	9.05615	0.966981	52	4.66923	1.01033	60	4.5847	0.973809	65	7.01564	1.01013	52	5.32945	0.937745	60	4.52826	0.992363	65	4.77254	1.01068	52	4.67028	0.984743	60	3.70797	1.00608	65	4.97874	1.02306	52	5.31673	1.0657	60	5.93328	1.02319	65	4.80676
XP_004021309.1	PREDICTED: malate dehydrogenase, mitochondrial isoform X1 [Ovis aries]	53.33	18	18	217	405	42.1728	7.95752	0.96822	67	5.87919	0.974479	60	5.4136	0.985688	90	7.4552	1.00329	67	4.36621	0.934792	60	7.23863	0.960948	90	6.9514	0.996689	67	5.06921	1.02934	60	5.75175	1.01569	90	6.80088	1.02791	67	6.66761	1.06661	60	5.6622	1.02963	90	5.2389
XP_014951844.1	PREDICTED: LOW QUALITY PROTEIN: 14-3-3 protein epsilon-like isoform X1 [Ovis aries]	53.33	2	14	301	255	29.0342	4.70361	0.964753	14	1.82	1.02255	14	4.01157	0.952717	14	6.32683	0.972817	14	3.55061	1.01052	14	5.02772	0.9391	14	3.89515	1.02714	14	1.86479	1.00526	14	2.56329	1.0564	14	3.44468	1.04532	14	3.73185	0.969561	14	3.64521	1.01145	14	7.19063
NP_001009436.1	insulin-like growth factor-binding protein 2 precursor [Ovis aries]	53.31	15	15	117	317	34.1668	7.51807	1.18877	32	10.5326	0.938891	46	7.58868	1.25116	39	7.8382	1.34441	32	12.2058	1.01737	46	4.07393	1.15179	39	9.11524	0.749872	32	15.7535	1.32164	46	17.733	0.936516	39	7.70245	0.814967	32	13.5044	0.680024	46	27.6099	0.775381	39	19.8835
XP_004012685.1	PREDICTED: very long-chain specific acyl-CoA dehydrogenase, mitochondrial [Ovis aries]	53.28	28	28	149	655	70.5653	8.76318	0.998492	43	4.42524	0.970308	52	5.06702	0.967996	54	6.6792	0.997938	43	2.6731	1.00743	52	4.95801	0.986659	54	7.02723	1.01648	43	4.2795	0.991526	52	4.1201	1.03832	54	4.41288	0.995292	43	4.89858	1.02454	52	4.33959	1.01212	54	5.0918
XP_004018833.1	PREDICTED: 40S ribosomal protein S4, X isoform [Ovis aries]	53.23	14	14	132	263	29.5791	10.1548	0.972171	42	4.42132	0.996413	46	4.09789	0.991299	44	7.04575	1.01986	42	4.52425	1.00855	46	5.91688	1.00574	44	4.41091	0.985204	42	4.69038	1.00828	46	3.72868	0.96619	44	5.89697	1.02019	42	3.61221	0.999796	46	5.28161	1.05017	44	4.97769
NP_001156030.1	ADP-ribosylation factor-like protein 8A [Ovis aries]	53.23	3	9	58	186	21.375	7.76709	0.997792	9	4.71022	1.03614	7	4.45145	0.977897	11	3.15848	0.950007	9	7.5683	1.05215	7	5.95185	1.03969	11	7.13083	0.973193	9	2.88101	0.956634	7	4.83316	0.980464	11	1.89744	1.10933	9	8.77425	0.994264	7	4.73344	1.03824	11	2.88448
XP_011957752.2	PREDICTED: ras-related protein Rab-1B isoform X1 [Ovis aries]	53.22	6	14	233	295	32.4308	9.70068	0.990534	12	4.76014	0.996583	16	2.63062	0.983174	14	6.25622	0.971297	12	9.81989	1.00113	16	4.52146	1.01329	14	5.50133	0.99344	12	7.9628	1.04691	16	4.27319	0.957803	14	5.84028	0.995996	12	7.92596	0.961368	16	5.39574	1.04938	14	8.89835
XP_012035961.1	PREDICTED: tropomyosin alpha-1 chain isoform X6 [Ovis aries]	53.17	0	19	117	284	32.8138	4.76709
XP_014954904.1	PREDICTED: LOW QUALITY PROTEIN: cysteine and glycine-rich protein 1 isoform X1 [Ovis aries]	53.13	9	9	62	192	20.5717	8.54346	0.953468	26	7.90686	0.976788	17	3.89449	1.08376	19	3.8782	1.09877	26	10.9189	1.09756	17	15.2412	0.957844	19	7.41869	1.02043	26	6.76698	0.984765	17	5.51432	1.0192	19	4.80118	0.923861	26	9.93304	0.946476	17	12.9102	0.938254	19	10.3613
XP_004018990.1	PREDICTED: chloride intracellular channel protein 1 [Ovis aries]	53.11	9	9	34	241	26.9748	5.2749	1.00622	12	8.5786	1.04722	8	7.58599	0.943403	14	9.79841	1.01217	12	5.83358	0.898849	8	11.1186	0.928308	14	7.88797	1.01975	12	5.53351	1.03824	8	4.98118	0.987893	14	8.33743	0.973344	12	9.93663	1.03373	8	4.7524	1.13865	14	7.88007
XP_014956557.1	PREDICTED: LOW QUALITY PROTEIN: nuclear mitotic apparatus protein 1 isoform X1 [Ovis aries]	53.11	89	90	377	2071	231.899	5.56689	0.998735	129	6.97309	0.997987	118	5.6217	1.00297	122	6.51887	1.00836	129	5.93694	1.05617	118	4.61997	0.997965	122	5.84932	1.01195	129	5.69652	0.985656	118	5.74828	0.970055	122	5.7824	0.997093	129	6.15506	0.970809	118	3.83119	1.02327	122	4.80708
XP_011958281.1	PREDICTED: glutathione S-transferase omega-1-like isoform X1 [Ovis aries]	53.11	8	12	37	241	27.247	8.1333	0.976667	12	7.15599	0.979061	5	3.24059	0.875212	9	5.01821	1.0025	12	6.64398	0.947787	5	9.33922	0.878325	9	6.20427	1.02123	12	4.87064	1.04884	5	9.69253	1.13777	9	7.70546	1.03601	12	4.3968	1.00829	5	3.00521	1.02185	9	6.67255
XP_014951639.1	PREDICTED: glutathione peroxidase 3 [Ovis aries]	53.1	10	10	71	226	25.5409	8.11865	0.99427	23	3.50884	1.08729	27	5.47578	1.16503	21	8.37469	0.927983	23	6.55294	0.93975	27	6.36597	1.12375	21	6.45379	1.12691	23	5.72652	1.05005	27	5.32492	0.903011	21	11.4457	0.902353	23	9.14173	0.912081	27	9.53217	0.876544	21	8.99721
XP_014957086.1	PREDICTED: density-regulated protein [Ovis aries]	53.03	8	8	43	198	22.2031	5.42725	1.03779	14	6.14868	0.970635	16	3.1785	0.980149	12	10.9552	0.978279	14	4.41587	1.00435	16	5.13214	1.00895	12	3.83085	0.965006	14	7.00559	1.00627	16	4.10305	0.990413	12	5.43418	1.05933	14	5.3465	1.02436	16	4.52802	1.04144	12	7.59214
XP_014949953.1	PREDICTED: dynactin subunit 1 isoform X9 [Ovis aries]	53.02	2	54	221	1260	138.821	5.41455	0.911618	2	1.52666	1.02321	4	4.93339	0.917826	4	5.5987	1.004	2	12.727	1.01077	4	0.752312	0.986697	4	1.48067	1.02393	2	1.06764	0.929881	4	2.89443	1.10063	4	2.32428	1.06021	2	11.0385	1.00999	4	5.96885	1.00337	4	3.05437
XP_004018389.1	PREDICTED: succinyl-CoA ligase [GDP-forming] subunit beta, mitochondrial isoform X1 [Ovis aries]	53.01	19	20	84	432	46.6086	7.15186	0.933266	24	7.58286	0.993922	28	7.95301	0.920732	27	7.63824	0.986166	24	5.13456	1.00339	28	5.8137	0.96326	27	6.40012	1.03797	24	6.68291	1.00911	28	4.76979	1.09533	27	5.75526	1.04943	24	4.31762	1.00383	28	5.03502	1.01722	27	5.11877
XP_004005894.1	PREDICTED: malate dehydrogenase, cytoplasmic [Ovis aries]	52.99	22	22	225	334	36.416	6.27783	0.974382	76	5.41708	0.986027	62	4.54218	0.956661	87	6.71434	0.945175	76	6.92801	0.987339	62	4.20855	0.966865	87	5.14153	1.04716	76	4.84472	1.01591	62	3.88677	1.02572	87	3.89258	1.02083	76	7.3927	1.01239	62	5.41228	1.03454	87	5.89328
XP_004002727.1	PREDICTED: thiosulfate sulfurtransferase/rhodanese-like domain-containing protein 1 isoform X1 [Ovis aries]	52.94	5	5	31	136	14.8869	9.5835	0.954312	7	13.6075	0.95044	12	5.4501	1.06164	12	5.79345	1.06086	7	3.34876	1.00214	12	3.41443	1.06354	12	4.39037	0.929502	7	2.82085	0.990349	12	5.10381	0.839818	12	4.70974	1.07461	7	13.1614	1.03336	12	4.46	1.06888	12	7.07557
XP_012014394.1	PREDICTED: chromobox protein homolog 5 isoform X2 [Ovis aries]	52.91	9	10	55	189	21.996	5.85889	1.03319	13	2.58738	0.978046	18	4.88075	1.01569	20	3.95878	0.986642	13	5.83591	1.0584	18	3.33363	0.977925	20	3.62042	0.967737	13	3.88913	1.00546	18	2.70181	0.953456	20	4.37252	1.02209	13	4.68373	0.950106	18	3.56949	1.058	20	5.41239
XP_014950403.1	PREDICTED: serine-threonine kinase receptor-associated protein isoform X2 [Ovis aries]	52.86	13	13	61	350	38.475	5.12256	0.943014	13	6.788	0.954488	24	5.03876	0.974884	24	7.20731	0.97742	13	2.47357	1.01277	24	4.0467	0.992749	24	7.45167	1.02497	13	4.12958	1.01602	24	7.23814	1.02627	24	5.03095	1.00849	13	4.23464	0.978739	24	6.11987	1.00266	24	6.32481
XP_014957385.1	PREDICTED: ras GTPase-activating-like protein IQGAP1 isoform X1 [Ovis aries]	52.86	65	67	404	1627	185.909	6.63916	1.02887	123	5.55245	0.957296	131	5.61401	1.01413	143	7.38387	0.960616	123	8.11233	0.961919	131	5.5263	0.935512	143	8.67744	1.04639	123	7.16394	1.0544	131	6.01358	1.07622	143	7.79281	0.952207	123	6.51122	1.024	131	5.77753	0.953643	143	6.38918
XP_014950912.1	PREDICTED: LOW QUALITY PROTEIN: protein disulfide-isomerase A4 isoform X1 [Ovis aries]	52.86	31	31	256	647	72.8678	5.05908	0.997158	84	7.96672	1.00009	88	6.61328	1.00779	84	8.3426	1.03585	84	8.20093	0.9458	88	8.38136	0.976633	84	8.95949	0.975444	84	5.04277	1.08716	88	8.03078	0.943478	84	7.42022	1.01506	84	7.97739	0.964462	88	5.85197	1.08569	84	9.13119
XP_004007048.1	PREDICTED: 60S ribosomal protein L3 isoform X1 [Ovis aries]	52.85	20	20	157	403	46.0228	10.228	0.984637	54	4.91318	0.980034	50	5.34612	0.96903	53	7.02852	1.01875	54	6.00665	0.982259	50	5.33774	0.990545	53	7.81521	0.980702	54	4.30585	1.02462	50	5.06102	0.957088	53	6.4435	1.02528	54	6.23866	1.00768	50	6.09739	1.07039	53	7.58283
XP_004009948.1	PREDICTED: vitamin D-binding protein [Ovis aries]	52.84	21	21	139	475	53.17	5.42725	0.976934	48	6.51495	1.01582	50	4.78472	1.12194	41	9.33809	0.892475	48	10.4403	0.885549	50	11.1897	0.975278	41	7.75477	1.14747	48	5.88188	1.14192	50	7.73645	0.931977	41	8.53422	0.950356	48	4.55635	0.968354	50	5.33569	0.998782	41	7.1956
XP_004011788.1	PREDICTED: 60S ribosomal protein L7 [Ovis aries]	52.82	16	17	140	248	29.1502	10.6821	0.966159	45	5.20326	0.981107	42	4.62634	0.997322	48	6.05888	0.979237	45	3.76366	0.970218	42	6.00188	0.988271	48	4.97959	0.997455	45	3.49134	1.01278	42	5.18775	0.962089	48	4.44459	1.06108	45	5.41877	1.02432	42	5.45817	1.07305	48	6.88724
XP_004022902.2	PREDICTED: 14 kDa phosphohistidine phosphatase isoform X1, partial [Ovis aries]	52.82	8	8	71	142	15.4413	6.93213	0.91874	25	7.8778	0.9158	20	5.3612	0.977271	26	5.3523	0.991289	25	2.89635	1.22434	20	5.3471	0.955188	26	5.7611	1.0526	25	5.94141	0.901347	20	4.93191	0.994436	26	4.61486	1.01655	25	5.49945	0.97954	20	2.77478	1.05737	26	4.24369
XP_004006644.1	PREDICTED: proliferation-associated protein 2G4 [Ovis aries]	52.79	18	18	96	394	43.8032	6.55127	0.979737	30	4.89073	1.0053	30	6.77303	0.964359	36	8.15116	1.01775	30	6.14615	1.03429	30	5.55895	0.975831	36	7.46297	0.990842	30	4.36875	0.948201	30	7.75058	0.947921	36	7.29519	1.03914	30	6.34276	1.0249	30	6.78788	1.10054	36	7.9989
XP_004015091.1	PREDICTED: aspartate aminotransferase, mitochondrial [Ovis aries]	52.79	23	23	175	430	47.4752	9.0708	0.920902	56	7.08745	0.98707	56	3.93378	0.95902	63	6.69131	0.965583	56	6.91953	0.988264	56	5.42907	0.989077	63	7.38944	1.06429	56	4.88314	1.01769	56	5.62167	1.02311	63	5.83472	1.0438	56	5.9082	1.00282	56	5.79768	1.00856	63	6.45472
XP_004003135.1	PREDICTED: DNA-directed RNA polymerases I, II, and III subunit RPABC3 [Ovis aries]	52.67	5	5	11	150	17.1324	4.67822	1.04942	3	5.49903	0.980884	4	2.79	1.06864	4	5.3952	1.06359	3	7.83587	1.0247	4	1.01658	1.02381	4	4.0249	0.956225	3	2.98185	0.992178	4	1.35226	0.93468	4	6.23095	0.950544	3	1.83661	0.986901	4	2.63198	1.00369	4	12.7363
XP_004012653.3	PREDICTED: profilin-1 isoform X1 [Ovis aries]	52.55	6	6	113	137	15.2017	9.34912	1.0534	32	13.5568	1.03858	38	8.39931	1.02227	43	13.2238	1.04774	32	13.0631	0.963697	38	7.22714	0.996418	43	12.0366	0.959403	32	6.02521	0.941792	38	14.4136	1.03288	43	8.12987	0.979057	32	15.8222	1.05869	38	9.38058	0.962218	43	18.3741
XP_004002539.1	PREDICTED: selenium-binding protein 1 isoform X1 [Ovis aries]	52.54	20	20	121	472	52.5047	6.78564	1.15945	40	5.36444	0.99285	43	4.09454	1.15184	38	10.359	0.913045	40	11.3957	0.901689	43	5.77139	0.903123	38	7.96923	1.04763	40	6.44029	1.11268	43	8.94163	1.06875	38	4.95098	0.878915	40	6.4977	0.983326	43	6.51039	0.869045	38	12.6188
XP_014948360.1	PREDICTED: aflatoxin B1 aldehyde reductase member 2 isoform X1 [Ovis aries]	52.54	4	9	34	236	27.3418	8.42627	1.14636	6	6.50668	1.05572	5	3.48768	1.02048	4	7.80496	1.07351	6	4.22085	0.975576	5	1.69879	0.921491	4	6.64667	0.865601	6	7.73805	1.01319	5	5.33591	1.12555	4	0.867524	0.953104	6	7.07442	0.97406	5	1.70181	0.934044	4	6.02055
XP_004009109.1	PREDICTED: 40S ribosomal protein S23 [Ovis aries]	52.45	7	7	65	143	15.7977	10.4917	0.964476	20	6.96561	0.990171	22	3.13644	0.975371	23	6.73379	1.02781	20	9.6006	0.96291	22	5.4582	0.994271	23	5.98809	0.96101	20	6.03757	1.02489	22	4.93564	1.00525	23	10.362	1.03009	20	11.4932	1.00522	22	4.32099	1.02571	23	10.3601
XP_004015097.1	PREDICTED: cytoplasmic dynein 1 light intermediate chain 2 [Ovis aries]	52.44	16	18	104	492	54.1066	6.16357	0.967945	34	6.61391	0.98144	34	6.40997	0.937085	28	5.68744	0.998267	34	7.48749	0.985364	34	6.55414	0.982754	28	6.75225	1.03099	34	4.31082	1.04457	34	6.48396	0.983684	28	3.93562	1.00508	34	6.09375	0.980201	34	5.23542	1.07915	28	6.06891
XP_004017233.1	PREDICTED: fibrinogen beta chain [Ovis aries]	52.43	22	22	186	494	56.6047	7.72314	1.40572	85	15.2129	0.993475	49	4.8991	1.05854	52	6.3463	0.919152	85	7.76142	0.949468	49	3.79868	1.03197	52	3.59807	0.859986	85	12.0732	0.919939	49	6.15221	0.920011	52	4.85338	0.819139	85	14.1008	1.15389	49	7.50214	1.03903	52	6.35332
XP_012036422.1	PREDICTED: LOW QUALITY PROTEIN: heterogeneous nuclear ribonucleoproteins C1/C2 isoform X1 [Ovis aries]	52.38	19	19	135	294	32.4308	5.03369	1.01488	38	7.32315	0.982709	49	5.26021	1.01637	48	7.43351	0.989248	38	7.19806	1.02738	49	5.83289	1.03655	48	5.09387	0.978888	38	5.80563	1.00748	49	7.47909	0.998935	48	5.34896	1.0105	38	9.42749	0.993907	49	7.02972	0.98663	48	9.34037
XP_004008476.1	PREDICTED: 6-phosphogluconolactonase [Ovis aries]	52.33	10	10	29	258	27.5546	6.39209	0.976955	9	4.72177	1.04113	11	3.39202	0.998278	9	4.39755	1.00106	9	4.39413	0.961413	11	3.88538	1.00038	9	5.38677	1.03012	9	2.34706	0.947594	11	3.6948	1.02237	9	3.75635	0.989314	9	3.23512	1.01396	11	4.32407	0.994236	9	5.48435
XP_004002582.1	PREDICTED: interleukin enhancer-binding factor 2 [Ovis aries]	52.31	14	14	96	390	43.0352	5.26221	0.966168	35	3.67642	0.999707	28	3.39914	0.962125	33	5.77203	0.991937	35	7.02258	0.998777	28	4.93098	1.00735	33	5.27706	1.01768	35	3.13233	1.0061	28	3.98628	1.00876	33	3.93115	1.01231	35	7.34564	0.996776	28	5.58282	1.017	33	7.04344
XP_004017458.1	PREDICTED: aldehyde dehydrogenase, mitochondrial [Ovis aries]	52.31	18	21	235	520	56.6649	7.6499	1.0023	62	5.75065	0.998805	57	3.77833	0.945337	75	8.08749	0.981064	62	4.99517	1.06587	57	4.51725	0.930437	75	8.21499	1.05923	62	4.90921	0.982705	57	5.03802	1.10189	75	5.96958	0.948563	61	5.7297	0.967015	57	6.16309	0.973318	75	4.80369
XP_004007805.1	PREDICTED: adseverin [Ovis aries]	52.31	30	30	134	715	80.5384	5.47803	0.818692	40	8.41926	0.965668	45	4.40308	0.752907	47	15.1051	0.822393	40	7.92109	0.967951	45	6.60586	0.960055	47	6.37924	1.29895	40	8.68855	1.09278	45	5.68193	1.11013	47	6.66348	0.968237	40	7.05403	0.982518	45	4.38633	1.07641	47	7.52159
XP_012021779.1	PREDICTED: prolactin regulatory element-binding protein isoform X4 [Ovis aries]	52.27	8	10	50	375	40.2725	4.94482	1.04668	16	8.05854	0.944906	14	7.73536	0.958528	16	7.3146	0.952541	16	8.81603	0.989545	14	5.77953	1.15094	16	11.0166	0.951562	16	7.71091	1.04842	14	5.76791	0.942106	16	5.37025	1.03415	16	3.60965	1.02752	14	4.22173	0.989025	16	8.14102
XP_004008921.1	PREDICTED: histidine--tRNA ligase, cytoplasmic isoform X2 [Ovis aries]	52.26	23	24	112	509	57.2352	6.03662	1.00174	39	7.24076	1.00553	26	3.41469	1.06063	32	7.02714	1.03849	39	6.79216	0.99241	26	4.56356	1.01515	32	6.74683	1.00862	39	5.02001	1.01354	26	1.56852	0.915412	32	6.04929	0.970113	39	4.70283	0.990853	26	5.26737	1.05455	32	6.27392
XP_004013598.1	PREDICTED: small nuclear ribonucleoprotein E [Ovis aries]	52.17	3	3	13	92	10.7966	9.43701	0.953991	3	9.69691	1.01639	5	2.95528	0.924443	5	6.25724	0.995559	3	19.183	0.963	5	9.51445	0.966301	5	7.51478	1.01781	3	10.4178	0.965465	5	7.97056	1.11749	5	8.8721	1.05562	3	6.24361	1.00531	5	13.5122	0.95694	5	6.15191
XP_004006138.1	PREDICTED: dynactin subunit 1 isoform X7 [Ovis aries]	52.12	1	53	212	1272	140.079	5.56689				1.083	1								0.898417	1								1.01635	1								1.01222	1
XP_004021822.1	PREDICTED: erlin-2 isoform X1 [Ovis aries]	52.07	12	15	69	338	37.6643	5.49072	0.950072	21	4.39361	1.03946	14	4.8272	1.07052	19	4.02675	1.11351	21	5.5657	1.01251	14	5.39782	1.03537	19	4.11096	0.941278	21	5.1527	0.967366	14	5.50416	0.898986	19	4.51694	1.00422	21	4.83602	0.97328	14	7.46265	1.01137	19	10.0814
XP_004002110.1	PREDICTED: plasminogen activator inhibitor 1 RNA-binding protein isoform X4 [Ovis aries]	52.07	1	17	103	386	42.3043	8.44092	0.76942	1					0.541986	1		0.911963	1					0.891612	1		1.10317	1					0.99143	1		1.20289	1					1.45708	1
XP_004022002.1	PREDICTED: pyruvate dehydrogenase E1 component subunit alpha, somatic form, mitochondrial [Ovis aries]	52.05	11	17	80	390	43.3597	8.03076	0.994284	13	5.26861	1.01876	15	3.51502	0.946892	12	7.47871	0.943218	13	5.44179	0.97882	15	3.69816	0.993417	12	3.52437	0.96565	13	7.36273	1.02966	15	4.23931	1.04659	12	5.47216	1.06404	13	6.99117	0.999141	15	5.30749	1.00648	12	5.18278
NP_001009447.1	transcriptional activator protein Pur-alpha [Ovis aries]	52.02	13	13	119	321	34.7173	6.20166	0.9905	40	5.54755	0.967758	41	6.62226	0.88035	38	9.61235	0.9733	40	6.51633	1.07925	41	7.65271	0.957619	37	7.09621	1.03257	40	6.44658	0.99764	41	5.46234	1.09854	38	7.47812	0.976553	40	6.5777	0.950364	41	6.67829	1.04153	38	9.20897
XP_012042446.1	PREDICTED: 3'(2'),5'-bisphosphate nucleotidase 1 isoform X1 [Ovis aries]	52.01	1	15	84	323	35.1331	5.56689							0.954158	1								0.970527	1								1.04845	1								1.01492	1
XP_004018794.1	PREDICTED: 40S ribosomal protein S18 isoform X1 [Ovis aries]	51.97	10	10	53	152	17.7079	10.9897	0.963681	18	4.86949	0.974016	16	3.47076	0.994201	19	4.96595	1.04872	18	7.2202	0.99646	16	8.51433	1.01501	19	3.46398	0.970292	18	3.65406	0.968921	16	6.43613	0.934073	19	4.04109	1.0232	18	4.22132	1.0268	16	4.49309	1.05144	19	5.6532
XP_004005944.1	PREDICTED: iron-sulfur cluster assembly 1 homolog, mitochondrial [Ovis aries]	51.94	5	5	10	129	14.1544	9.1001	1.0053	2	1.73224	0.988356	4	6.45076	0.956806	4	4.95585	1.0274	2	3.95993	1.01626	4	1.65629	1.00371	4	7.35507	0.951981	2	3.74157	1.00083	4	0.412765	1.049	4	7.81296	1.03513	2	1.10749	1.04481	4	6.29079	0.972549	4	2.06288
XP_004010269.1	PREDICTED: 26S protease regulatory subunit 10B isoform X1 [Ovis aries]	51.86	16	16	81	403	45.768	7.78174	0.974079	23	5.72617	0.993103	29	4.08156	0.980874	29	4.24559	1.00191	23	4.13923	1.00735	29	4.35029	0.972563	29	4.99265	1.01955	23	3.38051	1.01141	29	4.32004	0.998651	29	6.82256	0.992627	23	9.08072	0.989806	29	6.45855	1.03603	29	3.31149
XP_004008517.1	PREDICTED: NADH dehydrogenase [ubiquinone] 1 beta subcomplex subunit 7 [Ovis aries]	51.82	5	5	33	137	16.3731	7.84033	1.09925	12	5.27505	1.02731	12	3.94048	0.999006	9	3.44987	1.02452	12	13.3805	1.00551	12	3.45523	0.928719	9	8.74243	0.987756	12	5.33306	0.999272	12	3.71262	0.956172	9	8.60094	0.980926	12	3.10015	0.989265	12	3.62116	1.08286	9	7.03479
NP_001156032.1	ES1 protein homolog, mitochondrial [Ovis aries]	51.82	11	11	74	274	28.5559	8.48486	1.10043	22	7.81656	0.984305	24	5.35046	0.975261	28	4.49807	1.05001	22	4.96331	0.946131	24	6.18548	1.00353	28	7.49664	1.08295	22	4.34199	0.994373	24	3.61007	1.02313	28	6.18998	0.750791	22	12.1066	1.06336	24	5.79982	0.9965	28	5.08837
XP_004002035.1	PREDICTED: V-type proton ATPase subunit D [Ovis aries]	51.82	12	12	63	247	28.2493	9.36377	0.977314	21	7.24825	1.00888	22	5.45914	0.996623	20	6.14645	0.984989	21	8.94798	1.03246	22	6.59692	0.998291	20	5.21245	1.01502	21	8.04103	0.978324	22	2.08885	1.00304	20	5.38405	1.02731	21	5.36061	1.00781	22	5.21948	1.0154	20	7.00509
XP_004017864.1	PREDICTED: WD repeat-containing protein 61 [Ovis aries]	51.8	11	11	51	305	33.5478	5.46533	0.972015	19	4.49737	1.03365	14	9.20348	0.969513	18	5.72202	1.02418	19	5.85387	0.974637	14	3.72518	0.999709	18	6.09889	1.02341	19	2.25792	0.993347	14	8.27086	1.02161	18	5.17587	1.01454	19	5.51613	1.01033	14	4.25163	1.02116	18	6.992
XP_014959464.1	PREDICTED: hemoglobin subunit alpha-1/2 [Ovis aries]	51.77	6	6	290	141	14.9978	9.30518	0.969796	101	8.01209	1.02236	89	7.18234	1.00394	100	16.0044	1.10283	101	9.82385	0.88751	89	8.98453	1.29441	100	15.2426	0.957409	101	5.61111	0.979755	89	8.16285	0.931908	100	13.6166	0.986139	101	9.13635	1.12761	89	9.91059	0.85743	100	12.8242
NP_001009467.1	6-phosphogluconate dehydrogenase, decarboxylating [Ovis aries]	51.76	23	24	217	483	52.936	7.69385	0.988678	69	4.05926	1.00384	65	4.1405	0.973209	82	5.64364	0.92496	69	6.42595	0.988872	65	4.52418	0.917932	82	6.67114	1.05364	69	3.46974	1.02522	65	3.57391	1.0765	82	5.09627	1.02491	69	5.22565	0.995665	65	3.27738	1.00264	82	6.68685
XP_012037556.1	PREDICTED: tropomyosin alpha-3 chain isoform X4 [Ovis aries]	51.76	4	18	157	284	32.9607	4.7417	0.950822	6	3.74511	0.972936	5	4.03466	0.963276	2	1.0547	0.968894	6	1.897	0.992732	5	3.67139	0.946532	2	2.35115	1.05493	6	9.79874	1.02527	5	2.49953	1.07271	2	1.28787	1.02993	6	8.10439	1.00852	5	6.55917	0.998264	2	2.25159
XP_004002718.1	PREDICTED: coatomer subunit alpha isoform X2 [Ovis aries]	51.72	56	56	295	1224	138.249	7.66455	0.980204	92	6.13312	0.988166	100	5.34158	0.988969	103	7.57181	1.01937	92	5.43797	0.972228	100	6.18473	1.01638	103	6.89247	0.975606	92	5.7645	1.03558	100	5.93739	0.959123	103	5.48171	1.03332	92	6.58679	1.00911	100	5.10939	1.05121	103	9.01492
XP_004015055.1	PREDICTED: guanine nucleotide-binding protein G(o) subunit alpha isoform X2 [Ovis aries]	51.69	2	15	179	354	40.0289	5.52881	1.09116	3	5.12045	0.919639	1		1.02263	1		0.790225	3	1.70685	0.995852	1		1.02509	1		1.15184	3	0.544375	1.03274	1		1.07249	1		0.872671	3	6.52157	1.05437	1		0.89665	1
XP_014953992.1	PREDICTED: 26S proteasome non-ATPase regulatory subunit 11 [Ovis aries]	51.66	20	20	67	422	47.434	6.48096	0.97227	21	4.93772	1.00342	22	6.91834	1.01698	19	5.69628	1.01075	21	5.95299	1.00282	22	6.06255	0.99223	19	10.0154	1.02952	21	5.16309	1.00019	22	4.6459	0.989814	19	3.90291	0.99166	21	6.44778	1.00542	22	4.56829	1.03617	19	7.68876
XP_012035088.1	PREDICTED: cytosol aminopeptidase [Ovis aries]	51.64	20	20	77	519	56.1207	6.48096	1.03109	21	7.80428	0.921673	23	4.93786	0.965034	33	3.69448	0.99979	21	5.75678	1.04826	23	7.04751	0.958463	33	7.20009	1.01313	21	5.47667	0.995448	23	4.25752	0.982903	33	4.60342	0.946501	21	5.53259	1.06081	23	5.60202	1.06663	33	5.17214
XP_004021489.1	PREDICTED: prosaposin isoform X3 [Ovis aries]	51.62	23	23	196	525	58.0857	5.10986	0.909624	57	9.88388	1.06072	67	6.52259	1.08028	72	9.06132	0.991628	57	6.4008	1.06638	67	7.06962	1.17747	72	19.8944	1.00094	57	4.19347	0.923663	67	8.10716	0.876499	72	13.0282	1.09463	57	7.24786	0.966899	67	4.69881	0.973484	72	11.3273
XP_014953427.1	PREDICTED: copine-3 [Ovis aries]	51.59	22	23	163	533	59.567	5.85889	1.03561	48	3.46286	1.12344	50	6.10052	1.05378	61	6.70002	1.0165	48	6.99889	0.959169	50	4.39999	1.15365	61	7.2147	0.918495	48	6.68434	1.03839	50	3.97614	0.913626	61	10.9326	1.03392	48	7.84162	0.900326	50	7.37082	0.954467	61	5.54051
XP_004017225.1	PREDICTED: carboxypeptidase E [Ovis aries]	51.58	23	23	228	475	53.1633	5.41455	1.0268	80	4.06422	1.01866	81	4.26155	1.18632	67	7.63991	0.956504	80	3.82816	0.979684	81	4.57846	1.18163	67	7.73055	1.01924	80	3.32685	1.06813	81	4.20414	0.916268	67	6.08844	0.983044	80	4.80636	0.934829	81	7.19987	0.826234	67	7.16249
XP_004016096.1	PREDICTED: apolipoprotein A-IV [Ovis aries]	51.58	16	17	58	380	42.7994	5.47803	0.884179	17	5.7652	0.986886	13	3.70609	1.22088	20	5.59493	0.880243	17	7.56985	0.870552	13	11.0791	0.758027	20	15.767	1.12246	17	4.55549	1.09077	13	5.68997	1.15255	20	6.0474	1.11161	17	6.88269	1.03194	13	2.82711	0.87216	20	5.08928
XP_014950127.1	PREDICTED: poly(rC)-binding protein 2 isoform X30 [Ovis aries]	51.4	1	13	133	321	33.8335	8.23584							0.93498	1								0.924467	1								1.05447	1								1.05598	1
XP_004006741.1	PREDICTED: cytoskeleton-associated protein 4 [Ovis aries]	51.36	29	29	103	590	64.8114	6.03662	1.02822	31	3.6625	0.982686	38	5.90459	1.02656	34	6.06004	1.02885	31	6.0832	0.952198	38	6.13906	1.00517	34	5.3734	0.917301	31	8.6031	1.06366	38	3.53025	0.903475	34	7.7466	1.05647	31	7.0091	1.00398	38	5.68851	1.07091	34	7.55553
XP_004018949.1	PREDICTED: glutathione S-transferase A4 isoform X1 [Ovis aries]	51.35	11	11	47	222	25.6427	7.7085	0.900762	12	5.30811	0.953183	17	6.16736	1.04024	18	5.80827	0.991765	12	1.45253	1.07504	17	3.14266	0.930288	18	6.35929	1.03153	12	2.88543	0.959737	17	3.57248	1.03256	18	7.10463	1.05415	12	3.14478	0.998859	17	6.13976	0.996593	18	5.4268
XP_004005743.1	PREDICTED: ATP-dependent RNA helicase DDX1 [Ovis aries]	51.35	33	33	209	740	82.3758	7.21045	0.973747	66	6.93405	0.988546	70	4.25777	0.9823	72	4.99867	1.00274	66	4.43804	1.01545	70	5.77144	1.01601	72	4.73149	0.994753	66	5.26602	1.00362	70	4.44901	0.960297	72	4.79721	1.03661	66	7.54786	0.989043	70	5.87535	1.05131	72	5.36589
XP_014956549.1	PREDICTED: LOW QUALITY PROTEIN: rho-related GTP-binding protein RhoG [Ovis aries]	51.32	6	7	35	189	21.0957	8.11865	1.04003	10	6.3473	1.05592	10	4.35087	1.02184	7	2.89023	0.999559	10	5.23085	0.991619	10	6.91846	0.950109	7	5.25474	1.03226	10	5.56454	0.995152	10	2.67217	1.03859	7	2.84834	0.915306	10	6.27764	0.992478	10	5.14528	0.974271	7	3.87775
XP_004012816.1	PREDICTED: leucine-rich repeat-containing protein 59 [Ovis aries]	51.31	14	14	78	306	34.8438	9.5249	0.997574	29	3.57569	0.912845	21	7.17686	1.03266	28	5.01948	1.14292	29	5.61129	0.965686	21	4.13979	1.05753	28	5.6459	0.874744	29	6.82708	1.01455	21	3.03528	0.841774	28	9.00032	1.02763	29	4.52421	1.08365	21	5.39115	1.11279	28	6.36734
XP_004012903.1	PREDICTED: 26S proteasome non-ATPase regulatory subunit 3 isoform X2 [Ovis aries]	51.31	26	26	117	534	60.8195	8.60205	0.979484	36	8.21138	1.00459	43	5.60576	0.94955	38	5.08581	0.996561	36	5.57867	1.02342	43	4.4709	0.957401	38	5.36338	1.01945	36	3.77503	1.0013	43	5.44299	1.05211	38	6.00564	0.993406	36	6.96149	1.00441	43	4.94969	1.00672	38	6.71976
NP_001171148.1	60S ribosomal protein L23a [Ovis aries]	51.28	11	11	132	156	17.6841	10.4478	0.972892	47	3.88572	0.987951	41	5.50389	0.986578	44	6.73019	1.01102	47	6.16928	0.957316	41	3.77989	1.00973	44	5.84078	0.976437	47	4.3955	1.013	41	5.28874	0.948726	44	3.72374	1.03348	47	7.04541	1.06063	41	3.17698	1.08396	44	3.99514
XP_012017201.1	PREDICTED: protein SET isoform X2 [Ovis aries]	51.28	1	9	120	273	31.6792	4.55127	0.919433	3	1.76231	0.954611	2	6.06017	0.956254	6	7.34148	0.977719	3	0.561801	1.07069	2	8.26489	0.985775	6	5.63582	1.03036	3	0.253346	0.979099	2	2.43425	0.972527	6	3.5024	1.02869	3	8.25655	1.00271	2	5.65018	1.09124	6	3.37548
XP_004022420.1	PREDICTED: protein SET-like [Ovis aries]	51.26	1	9	115	277	32.0537	4.23389	0.993982	2	9.62304	1.069	2	16.4	0.894942	2	12.9375	1.02766	2	6.26002	1.05755	2	1.59739	1.00868	2	11.9593	0.983961	2	0.603302	0.960863	2	7.35232	1.08843	2	12.2096	1.00435	2	3.3937	0.921445	2	7.93488	0.978685	2	13.9348
XP_004011770.1	PREDICTED: COP9 signalosome complex subunit 5 isoform X1 [Ovis aries]	51.2	14	14	45	334	37.5407	6.53662	0.97664	11	5.76544	1.00967	19	8.35375	1.0143	15	6.52176	1.0251	11	4.2695	1.03848	19	6.02454	0.998345	15	5.18933	1.01634	11	5.99176	0.984419	19	5.61627	1.03444	15	12.0955	0.978794	11	4.08326	0.959552	19	6.70331	0.960659	15	11.4004
XP_004004017.1	PREDICTED: 26S proteasome non-ATPase regulatory subunit 5 [Ovis aries]	51.19	19	19	95	504	56.1522	5.32568	0.97173	32	3.73169	0.995584	33	4.36792	1.05252	30	4.54896	0.982865	32	7.75912	0.98618	33	4.04774	1.03517	30	4.29744	1.01441	32	4.7219	1.0152	33	6.09755	0.952773	30	4.46042	1.00603	32	4.70083	1.02318	33	6.99978	0.997214	30	5.15454
XP_004018043.1	PREDICTED: LOW QUALITY PROTEIN: cytoplasmic dynein 1 heavy chain 1 isoform X1 [Ovis aries]	51.17	202	202	1220	4630	528.747	6.50732	0.969074	391	6.38753	1.00893	404	4.84184	0.950886	422	7.73164	1.00066	391	6.43577	0.991189	404	5.67343	0.981859	422	5.91313	1.01143	391	4.64408	1.00848	404	4.54404	1.01561	422	6.39761	1.02557	391	7.38223	0.99845	404	5.07959	1.03178	422	7.21325
XP_012043035.1	PREDICTED: torsin-1A-interacting protein 1 isoform X3 [Ovis aries]	51.17	2	20	65	428	48.0388	5.78271	0.956844	4	2.84238	0.966114	3	1.65253	1.05528	3	1.05172	0.937424	4	2.98239	1.10219	3	5.52012	1.07834	3	6.78591	1.06539	4	3.10769	0.97067	3	2.23292	1.10518	3	2.46956	1.01509	4	3.57621	0.967904	3	1.96169	0.792359	3	13.5118
XP_004002442.1	PREDICTED: vesicle-trafficking protein SEC22b [Ovis aries]	51.16	10	10	137	215	24.7407	8.49951	0.953068	43	8.69754	1.0012	45	4.26596	1.00077	49	6.77033	1.04517	43	6.30419	0.977337	45	5.06329	1.09037	49	6.56452	0.950006	43	6.89318	1.02927	45	5.09594	0.923858	49	6.47139	1.04196	43	7.051	0.993324	45	6.16806	1.02561	49	6.88595
XP_012036023.1	PREDICTED: transmembrane emp24 domain-containing protein 7 [Ovis aries]	51.11	9	9	66	225	25.3056	6.53662	1.0173	26	5.35021	1.06698	16	6.84891	0.956602	24	6.79162	1.03175	26	3.77765	0.932348	16	5.36867	1.05597	24	4.76048	1.01342	26	4.63268	1.02637	16	4.5146	0.982732	24	2.77493	0.945029	26	4.06557	0.996617	16	3.54188	1.0238	24	4.37735
XP_014957239.1	PREDICTED: LOW QUALITY PROTEIN: tubulin alpha-3E chain isoform X1 [Ovis aries]	51.11	2	16	480	450	50.0176	5.69385	1.0072	5	1.99995	0.96639	1		0.995878	3	11.9925	0.910005	5	3.2285	1.05507	1		1.11305	3	3.64686	1.08107	5	6.08571	0.985308	1		0.964866	3	6.12275	1.00245	5	0.971177	1.00336	1		0.989475	3	3.55105
XP_004004325.1	PREDICTED: tropomyosin beta chain isoform X5 [Ovis aries]	51.06	5	19	132	284	32.9556	4.66553	0.664708	8	10.8434	0.887395	3	3.39673	1.66454	12	8.44328	1.75945	8	5.62335	0.933181	3	5.72403	1.20798	12	5.64527	1.16022	8	2.54183	0.98569	3	1.31496	0.64812	12	10.6637	0.453807	8	9.57117	1.21477	3	0.723122	0.717584	12	4.82764
XP_004010800.1	PREDICTED: enhancer of rudimentary homolog [Ovis aries]	50.96	5	5	65	104	12.251	5.92236	0.981068	19	5.08394	1.00873	28	6.56549	0.977912	18	7.72806	0.97082	19	9.08129	1.00356	28	6.56105	0.968856	18	5.79496	1.0066	19	6.20814	0.988296	28	4.87832	1.00457	18	6.68564	1.02652	19	5.53246	0.998336	28	4.65379	1.05274	18	5.02126
XP_012007770.1	PREDICTED: heterogeneous nuclear ribonucleoprotein R isoform X1 [Ovis aries]	50.94	1	32	207	636	71.1303	7.91357	0.992823	2	0.466419	0.959548	2	5.13191	0.892815	3	6.17245	0.931169	2	3.56572	1.08474	2	3.40751	1.0012	3	1.45571	1.05938	2	1.56626	0.987722	2	2.36773	1.07389	3	2.34914	1.00294	2	4.64384	0.97721	2	3.637	1.02472	3	10.0426
XP_004021390.1	PREDICTED: actin, alpha skeletal muscle [Ovis aries]	50.93	1	15	491	377	42.0239	5.38916	0.859287	1					1.18452	1		1.23192	1					1.25945	1		1.06038	1					0.792529	1		0.865576	1					0.904833	1
XP_004008890.1	PREDICTED: catenin alpha-1 [Ovis aries]	50.88	31	38	172	906	100.025	6.29053	1.03529	36	4.10906	1.0025	44	3.49455	1.00968	42	7.55018	0.971464	36	4.10845	0.955245	44	5.80086	0.962481	42	6.58231	0.967772	36	3.06517	1.02728	44	4.51928	0.97448	42	3.76934	1.03674	36	4.52514	1.01763	44	6.05063	1.0497	42	5.7292
XP_004003182.1	PREDICTED: guanine nucleotide-binding protein subunit beta-4 [Ovis aries]	50.88	7	12	76	340	37.557	5.99854	1.01012	8	2.76228	0.962182	5	5.42928	1.0621	7	10.1251	0.947002	8	4.14746	0.928214	5	10.4076	1.00376	7	6.01558	1.02188	8	4.63267	1.09294	5	3.72111	0.921125	7	9.42861	1.03811	8	5.60792	0.986039	5	1.7222	1.02717	7	9.18993
XP_004019482.1	PREDICTED: mth938 domain-containing protein [Ovis aries]	50.82	5	5	30	122	13.3799	7.97217	0.986134	10	5.08323	0.937597	8	1.33506	0.932936	12	7.48164	0.900434	10	4.07538	1.02524	8	1.27799	0.986127	12	5.3721	1.02592	10	2.41803	0.983672	8	5.72506	0.999361	12	3.9246	1.05523	10	6.64144	1.03813	8	2.92198	1.07963	12	5.44297
XP_011954189.1	PREDICTED: signal recognition particle 54 kDa protein [Ovis aries]	50.79	23	23	94	504	55.6683	8.74854	0.973373	27	3.55209	0.989441	35	3.44635	0.943555	32	7.91854	0.998663	27	4.89682	1.00926	35	4.6598	0.97402	32	5.28612	1.00633	27	3.40985	1.02201	35	5.52255	0.989203	32	5.10293	1.0207	27	4.53788	0.998081	35	4.59119	1.07778	32	4.08895
XP_004011021.3	PREDICTED: LOW QUALITY PROTEIN: actin, alpha cardiac muscle 1 [Ovis aries]	50.79	2	16	495	378	42.0369	5.38916	0.895041	1		0.918681	1		1.5529	4	9.23606	1.58138	1		0.962035	1		1.09179	4	4.61382	1.06252	1		1.06097	1		0.744896	4	10.5927	0.501984	1		1.05799	1		0.756359	4	0.818239
XP_004006747.1	PREDICTED: 40S ribosomal protein S15a [Ovis aries]	50.77	6	6	57	130	14.83	10.1255	1.11472	15	19.662	1.00184	21	7.9207	1.06562	21	10.6884	1.11844	15	12.5283	0.993633	21	5.60068	0.950059	21	10.7282	0.921335	15	10.5046	0.967302	21	9.36414	0.920116	21	6.96547	0.908965	15	19.9529	0.99997	21	4.88074	1.09262	21	11.3408
XP_004021556.1	PREDICTED: 40S ribosomal protein S24 isoform X5 [Ovis aries]	50.77	7	7	41	130	15.0592	10.8872	1.00428	11	6.35739	0.987014	14	3.31044	0.991294	13	4.21493	1.0233	11	5.4515	0.999921	14	2.47092	0.981975	13	2.92579	0.986889	11	3.63919	1.01729	14	4.90436	0.977834	13	7.11728	0.986514	11	13.475	1.00571	14	5.41551	1.02885	13	4.53696
XP_004005011.1	PREDICTED: phenylalanine--tRNA ligase beta subunit [Ovis aries]	50.76	27	27	99	589	66.2996	7.23975	0.999577	35	4.74712	0.986579	29	3.63347	0.972743	35	3.70172	1.01156	35	4.41068	0.975397	29	5.5461	0.993677	35	5.52207	1.00805	35	3.6471	1.02055	29	4.46504	0.978077	35	3.14944	0.991817	35	6.80206	1.0176	29	3.09834	1.06255	35	2.99097
XP_004022186.1	PREDICTED: ubiquitin-like modifier-activating enzyme 1 isoform X1 [Ovis aries]	50.76	41	41	266	1058	117.799	5.78271	0.975368	91	6.17776	1.00263	81	5.07749	0.96407	94	7.91681	0.998104	91	6.91124	1.00444	81	5.41461	0.941597	94	8.55562	1.0196	91	4.53975	1.00042	81	5.73648	1.0541	94	7.72533	1.00972	91	6.49526	0.993025	81	5.8673	1.01929	94	5.66648
XP_004005182.1	PREDICTED: heterogeneous nuclear ribonucleoprotein R isoform X2 [Ovis aries]	50.71	1	32	212	633	70.8592	7.91357	0.940177	4	7.53958	1.03653	4	4.80095	0.876691	4	4.80944	0.979308	4	6.16463	0.980734	4	0.489203	0.945991	4	3.31155	1.00789	4	6.93818	0.974868	4	5.49577	1.08985	4	2.55604	1.01656	4	3.82572	0.971753	4	2.1189	1.0312	4	3.28869
NP_001129403.1	cyclin-dependent-like kinase 5 [Ovis aries]	50.68	14	15	60	292	33.2672	7.66455	0.934037	15	6.03897	0.954346	14	6.11436	1.01726	19	7.93852	1.00131	15	8.05532	0.981509	14	7.84059	1.03606	19	10.0931	1.00686	15	5.13007	1.03434	14	5.632	0.949915	19	7.56913	1.06095	15	5.52417	1.03057	14	3.68721	0.9841	19	7.2776
XP_004016100.1	PREDICTED: transgelin isoform X1 [Ovis aries]	50.66	11	11	65	229	25.4278	8.95361	0.764725	21	10.3216	1.0512	12	5.15897	1.45682	32	10.0286	1.66089	21	9.77689	0.988012	12	4.11669	1.08534	32	4.35205	1.12035	21	4.55121	0.920256	12	5.69151	0.82813	32	7.72357	0.525098	21	27.9486	1.03752	12	3.42633	0.775628	32	11.6105
XP_014950128.1	PREDICTED: poly(rC)-binding protein 2 isoform X31 [Ovis aries]	50.63	1	13	143	318	33.4753	8.23584	0.956186	2	0.347349	0.997817	5	8.5318	0.988959	4	2.44574	1.02666	2	3.59733	1.01874	5	3.85848	0.988792	4	6.16995	1.02763	2	2.37989	1.03042	5	5.68073	1.03378	4	1.52049	0.993459	2	0.710456	0.987364	5	2.64139	1.02371	4	2.91518
XP_012039494.1	PREDICTED: cytochrome b-c1 complex subunit 7 isoform X1 [Ovis aries]	50.63	5	5	10	79	10.0072	7.25439	0.978648	4	1.97651	0.985147	2	5.32588	0.937405	3	1.16429	0.936019	4	1.90241	0.926917	2	2.8584	0.904716	3	12.37	1.0222	4	2.08513	1.03183	2	7.96632	1.02918	3	12.2532	1.05537	4	2.16009	1.05802	2	1.16879	1.01589	3	12.4417
XP_012032704.1	PREDICTED: protein phosphatase 1 regulatory subunit 7 isoform X1 [Ovis aries]	50.62	14	14	36	322	37.0285	5.14795	0.972466	10	4.96023	0.962499	14	6.21198	0.986178	12	5.00893	1.0104	10	3.17621	0.99428	14	7.51273	0.958815	12	4.25875	1.00511	10	3.10988	0.998773	14	4.39428	0.994264	12	4.7854	1.00869	10	8.59535	1.03109	14	6.94679	1.04343	12	7.96409
XP_012001357.1	PREDICTED: actin-related protein 2/3 complex subunit 2 isoform X1 [Ovis aries]	50.61	11	11	49	245	28.2884	8.57275	1.01143	15	5.77556	0.989606	16	3.20966	0.986743	17	5.92785	1.00107	15	5.3355	0.960765	16	2.57538	0.949648	17	4.77309	0.995791	15	5.40844	1.01234	16	2.48538	1.05793	17	9.43703	0.993715	15	5.43436	1.02443	16	3.1777	0.964061	17	6.92943
NP_001157066.1	centrin-2 [Ovis aries]	50.58	8	8	47	172	19.7969	4.99561	0.949452	18	7.32606	0.994255	13	7.67232	0.954261	16	10.2845	0.960099	18	8.89579	0.969835	13	6.83587	1.00821	16	6.76422	1.06467	18	5.3564	1.04084	13	6.03239	1.02326	16	9.09281	1.01713	18	5.82651	0.984928	13	7.16246	0.975422	16	8.33801
XP_004006300.1	PREDICTED: lumican [Ovis aries]	50.58	13	13	81	342	38.8129	6.45557	1.15727	21	7.70729	0.903428	27	4.99473	1.03021	33	10.4252	1.20532	21	11.7645	0.96659	27	6.91488	0.812776	33	10.5708	0.936153	21	9.0604	1.04736	27	4.60863	1.29957	33	16.8913	0.697578	21	19.8804	1.06833	27	6.1792	0.776472	33	14.9834
XP_004005935.2	PREDICTED: MICOS complex subunit MIC60 isoform X1 [Ovis aries]	50.49	1	39	207	824	90.2717	7.02002				1.0867	1								0.980644	1								1.00675	1								0.939176	1
XP_011953420.1	PREDICTED: protein NipSnap homolog 1 isoform X1 [Ovis aries]	50.38	11	11	44	266	31.6238	8.83643	1.06875	15	3.76062	1.05197	14	4.11907	0.987156	15	8.43726	0.970808	15	4.9713	0.899361	14	3.81944	0.877506	15	4.68235	0.994692	15	3.97227	1.0079	14	3.76313	1.17925	15	7.67356	0.961096	15	6.58903	1.05125	14	3.56813	0.88344	15	7.12044
XP_011957712.1	PREDICTED: elongation factor 1-gamma isoform X1 [Ovis aries]	50.37	27	27	248	536	61.155	7.45947	0.978774	87	5.80566	1.01728	72	4.03835	0.960159	89	7.88271	1.01661	87	9.00798	0.973767	72	7.09569	1.02603	89	6.55097	1.00072	86	7.21449	1.03855	72	5.68411	0.988479	89	7.90466	0.997959	87	12.0624	0.970982	72	6.05923	1.04761	89	12.2452
XP_014955318.1	PREDICTED: microtubule-associated protein RP/EB family member 1 [Ovis aries]	50.37	8	11	48	268	30.0322	5.31299	1.02367	10	5.47099	1.00086	13	5.60972	1.0544	14	8.12624	0.971883	10	4.86996	0.994116	13	4.21786	0.999414	14	4.68084	1.03442	10	2.27589	1.03333	13	2.08574	1.01546	14	6.42	1.00118	10	5.84081	0.972203	13	4.20341	0.970448	14	4.6818
XP_004002591.1	PREDICTED: tropomyosin alpha-3 chain isoform X3 [Ovis aries]	50.35	4	19	174	284	32.9088	4.7417	0.957383	8	3.60762	0.992963	14	6.53204	0.972562	8	13.5175	0.947022	8	7.75278	1.00523	14	6.18158	0.916891	8	9.11153	1.06066	8	7.35074	0.995298	14	6.17692	1.05925	8	6.38098	1.02182	8	3.21182	0.995995	14	4.54482	0.990552	8	12.2692
XP_004007902.1	PREDICTED: dihydrolipoyl dehydrogenase, mitochondrial [Ovis aries]	50.29	18	18	161	509	54.1351	7.6792	0.982604	58	4.32906	0.959796	47	5.17397	0.972951	55	4.77817	0.983179	58	6.64581	0.964884	47	5.23587	0.981689	55	6.77571	1.02657	58	4.05992	1.05865	47	5.7238	1.00161	55	3.88358	1.00656	58	6.07056	1.00873	47	6.05673	1.03662	55	7.63399
XP_004021462.1	PREDICTED: heterogeneous nuclear ribonucleoprotein H3 isoform X3 [Ovis aries]	50.29	9	11	87	346	36.906	6.69775	0.977557	22	7.59997	1.00424	23	4.56106	0.954468	32	6.99246	0.991012	22	5.2607	1.0149	23	5.43318	0.992895	32	6.31625	1.01643	22	6.66325	0.991401	23	4.8914	1.03498	32	5.34552	0.982758	22	4.72154	0.975009	23	7.37355	1.01466	32	5.86229
XP_011962048.1	PREDICTED: chromobox protein homolog 1 isoform X1 [Ovis aries]	50.27	6	7	54	185	21.4046	4.93213	0.994743	17	11.222	0.989256	15	5.05217	0.934149	14	13.1847	0.976996	17	7.13543	1.08758	15	2.64003	0.987297	14	5.10731	0.998893	17	5.17723	0.959757	15	6.20926	1.01991	14	7.89359	1.03355	17	6.9796	0.95673	15	5.21806	1.07767	14	5.49469
NP_001033102.1	U8 snoRNA-decapping enzyme [Ovis aries]	50.26	8	8	22	195	21.4812	7.1958	1.02186	7	6.37755	1.00992	8	5.09388	1.13568	7	5.99551	0.889728	7	7.20186	0.842466	8	11.3996	0.97949	7	5.04559	0.969554	7	9.11887	0.99033	8	9.77537	0.908251	7	16.0116	1.11592	7	10.8871	1.18689	8	4.77377	1.04746	7	8.17557
XP_004014356.1	PREDICTED: adipocyte plasma membrane-associated protein isoform X1 [Ovis aries]	50.24	15	16	74	412	45.9978	7.03467	0.957952	24	5.41573	1.02563	25	4.00475	1.01915	24	7.6381	1.03926	24	5.61245	0.797294	25	16.5159	1.01048	24	6.39727	0.99902	24	3.81751	1.19633	25	11.9703	0.94054	24	8.52549	1.00304	24	4.17729	0.956753	25	3.634	1.06803	24	6.78674
XP_014947983.1	PREDICTED: dynamin-like 120 kDa protein, mitochondrial isoform X1 [Ovis aries]	50.06	43	43	162	873	101.337	6.18896	1.00374	53	7.02312	1.01165	45	5.29831	0.967008	64	6.84999	0.98549	53	7.7661	0.966662	45	4.73013	0.965677	64	4.84248	1.03203	53	6.45938	1.0316	45	4.08727	1.03535	64	5.68404	0.981764	53	5.93304	1.00194	45	5.17689	1.00639	64	4.64432
XP_004015299.1	PREDICTED: 26S protease regulatory subunit 6B [Ovis aries]	50	19	20	88	418	47.3365	5.21143	0.949123	22	6.91469	0.993099	28	4.34153	0.982974	31	8.53821	0.959571	22	5.78987	1.00644	28	4.28663	0.966985	31	5.67541	1.05535	22	4.77142	1.01967	28	4.04074	1.01123	31	5.49307	1.0304	22	5.95271	0.980363	28	4.50561	1.05841	31	7.06599
XP_004003044.1	PREDICTED: 60S ribosomal protein L35a [Ovis aries]	50	7	7	51	110	12.5438	11.063	0.989821	17	3.51522	0.973788	19	5.00827	0.984206	15	4.88127	1.0147	17	5.70724	0.985358	19	3.35361	0.995148	15	4.02989	1.00169	17	4.74792	1.01177	19	4.01864	0.989661	15	3.03924	1.01389	17	5.88982	1.01287	19	4.82229	1.05794	15	6.34332
XP_004010301.1	PREDICTED: 60S ribosomal protein L4 isoform X1 [Ovis aries]	50	11	22	181	422	47.3821	10.9604	1.00658	24	5.30466	0.976963	22	8.52411	1.00638	22	5.75737	1.03906	24	5.68814	0.983313	22	6.15495	0.994	22	5.25832	0.994652	24	3.47332	1.02062	22	6.9075	0.891279	22	9.82711	1.01347	24	6.51549	1.03781	22	4.4951	1.10495	22	8.23782
XP_004008854.1	PREDICTED: GTP-binding protein SAR1b isoform X1 [Ovis aries]	50	5	8	28	198	22.3945	6.11279	1.03551	3	1.30348	0.984438	6	2.27299	1.01237	4	5.53429	0.97438	3	6.00839	0.950005	6	8.07592	1.02433	4	5.68868	0.984418	3	9.32448	1.0873	6	1.01484	0.889212	4	3.46968	1.02527	3	3.28657	0.988795	6	7.40614	1.10169	4	2.76408
XP_004002592.2	PREDICTED: tropomyosin alpha-3 chain isoform X1 [Ovis aries]	50	0	17	158	284	32.7987	4.71631
NP_001155333.1	ras-related protein Rab-10 [Ovis aries]	50	9	11	89	200	22.5746	8.38232	1.05759	14	2.3622	1.05066	10	4.52293	1.06197	11	5.47483	1.00431	14	4.30117	0.98373	10	4.48815	1.02276	11	4.20878	0.96465	14	6.50125	1.0111	10	3.38998	0.992151	11	4.72874	0.971212	14	4.72527	0.951243	10	2.11384	0.96743	11	2.99714
XP_014953652.1	PREDICTED: 60S ribosomal protein L21 [Ovis aries]	50	10	10	49	160	18.5951	10.5356	0.975755	18	4.78533	0.973016	14	3.69393	0.985935	17	5.43068	1.01313	18	3.01674	0.987171	14	3.60233	0.998078	17	5.69982	0.975098	18	7.25243	1.03708	14	4.65362	0.948026	17	5.93144	1.03485	18	6.27305	1.01654	14	6.01418	1.07438	17	6.50702
XP_004014992.1	PREDICTED: coactosin-like protein [Ovis aries]	50	6	6	17	142	16	5.22412	1.13065	6	3.48829	1.01128	6	9.75754	0.995713	5	5.11242	0.994743	6	1.75945	0.991396	6	4.88091	0.916096	5	13.4298	0.976566	6	6.92285	1.00024	6	1.03077	1.18014	5	10.2224	0.899299	6	5.27818	1.02257	6	3.23661	0.887227	5	2.29932
XP_004017515.1	PREDICTED: cytochrome b-c1 complex subunit 9 [Ovis aries]	50	3	3	16	64	7.42491	9.18799	1.18973	5	11.5746	1.0483	6	10.341	0.985092	4	11.4459	1.22528	5	6.04799	0.891652	6	8.421	0.911841	4	16.9897	0.913022	5	9.97463	0.855874	6	22.7639	1.38124	4	6.409	0.738419	5	20.0203	1.16009	6	12.2464	0.605946	4	27.98
XP_004018844.1	PREDICTED: lactoylglutathione lyase [Ovis aries]	50	9	9	39	184	20.7653	5.43994	1.04129	13	6.06271	1.00139	13	2.63528	0.962663	13	10.0635	0.955497	13	8.26589	1.04668	13	8.79973	1.00001	13	3.16728	1.03856	13	3.79504	0.940605	13	8.88629	1.0171	13	6.64643	0.95126	13	6.6197	1.03504	13	4.01955	0.97529	13	9.20029
XP_011962469.1	PREDICTED: LOW QUALITY PROTEIN: methyl-CpG-binding protein 2 isoform X1 [Ovis aries]	50	21	21	110	480	51.7253	9.99365	1.01174	37	4.71646	1.01863	34	2.25945	0.942627	39	4.79999	0.954249	37	4.84367	1.05053	34	4.61906	0.918655	39	6.35081	1.0563	37	4.87602	0.995033	34	3.00621	1.10727	39	5.88151	0.962185	37	4.70597	0.947979	34	3.09301	0.992654	39	4.94062
XP_014959548.1	PREDICTED: heme oxygenase 2 isoform X2 [Ovis aries]	50	11	11	26	334	37.6518	5.33838	1.00899	8	8.16192	1.00473	5	7.86696	0.964754	13	8.04855	1.03243	8	4.61274	1.02851	5	2.93943	0.973684	13	4.19384	1.01313	8	4.06254	0.967145	5	6.1516	1.02533	13	5.83714	0.9551	8	8.73261	0.991541	5	8.70591	1.0164	13	7.21606
XP_004008814.1	PREDICTED: polypyrimidine tract-binding protein 1 isoform X2 [Ovis aries]	49.91	14	18	109	531	57.0696	9.17334	1.03822	34	4.73456	0.995814	28	4.26399	1.00661	28	5.25111	0.99376	34	7.38601	1.01647	28	5.20968	0.994397	28	6.35486	0.983757	34	3.61243	0.995728	28	3.68704	0.989406	28	7.5655	0.993411	34	5.56211	1.00603	28	6.24237	1.01049	28	6.17674
NP_001155359.1	aspartate--tRNA ligase, cytoplasmic [Ovis aries]	49.9	25	25	120	501	57.0351	6.94678	1.02742	30	11.1309	1.0058	38	6.31229	1.01968	51	6.22487	1.03863	30	5.30445	0.971291	38	5.51257	1.02793	51	6.96967	0.992995	30	3.81797	1.02618	38	3.07071	0.978144	51	5.88617	0.991944	30	12.2876	0.997802	38	7.14377	0.997249	51	6.10715
XP_004005936.2	PREDICTED: MICOS complex subunit MIC60 isoform X3 [Ovis aries]	49.82	1	39	215	813	89.2192	7.13721	0.976009	3	13.8931	0.935423	3	8.44422	0.934797	3	1.94441	0.954456	3	7.57991	0.930064	3	1.90778	0.970151	3	2.52583	1.02855	3	3.92793	1.06409	3	4.25564	1.04975	3	0.689046	1.02599	3	9.79682	1.10698	3	1.40721	1.01284	3	1.53836
XP_011961255.1	PREDICTED: serine/threonine-protein phosphatase 2A catalytic subunit beta isoform isoform X1 [Ovis aries]	49.82	9	9	48	279	31.7735	5.75732	0.999624	18	5.76207	0.995863	14	6.19476	0.95038	16	6.67573	1.01099	18	5.77564	0.988984	14	7.81466	0.962342	16	10.5407	0.976161	18	7.39064	1.00925	14	5.48392	1.01899	16	9.10002	1.00527	18	4.9847	0.994535	14	5.92119	1.01301	16	6.36796
NP_001155332.1	ras-related protein Rab-8A [Ovis aries]	49.76	4	11	91	207	23.6692	9.05615	0.927456	2	1.6387	0.902037	1		1.00212	4	3.02045	0.894093	2	7.73261	0.995581	1		1.00953	4	7.75568	1.07645	2	7.86058	1.01476	1		0.903773	4	5.68482	1.08258	2	2.38549	1.09042	1		1.06984	4	4.88125
XP_004011713.1	PREDICTED: 60S ribosomal protein L13a isoform X1 [Ovis aries]	49.75	13	13	109	203	23.3972	10.8579	0.95148	32	4.85464	0.981185	35	3.7769	1.0011	32	5.70703	1.03324	32	6.1899	0.972396	35	4.90522	0.999124	32	5.13711	0.986208	32	4.87371	1.02897	35	2.48995	0.942484	32	5.33305	1.04016	32	7.35459	1.00616	35	3.91544	1.06884	32	3.51563
XP_012024934.1	PREDICTED: MICOS complex subunit MIC60 isoform X4 [Ovis aries]	49.75	1	39	209	812	89.1481	7.13721	0.963543	1		0.96028	1		0.932187	1		1.03616	1		0.984747	1		0.974318	1		1.07594	1		1.22978	1		1.00578	1		0.916913	1		0.816638	1		1.07545	1
XP_011963762.1	PREDICTED: reticulocalbin-3-like [Ovis aries]	49.72	1	8	61	177	20.3746	4.65283	0.930231	2	3.52037	0.82328	3	7.4156	0.889832	3	9.77962	1.00282	2	3.66425	0.974563	3	1.97936	0.93795	3	0.319535	1.04334	2	3.6687	1.07781	3	2.0259	1.00558	3	4.02684	1.02269	2	2.02434	1.1021	3	7.75207	1.13609	3	0.199512
XP_004006841.3	PREDICTED: L-lactate dehydrogenase B chain [Ovis aries]	49.7	13	15	161	334	36.4581	6.44287	1.0331	45	4.72907	0.914443	45	7.08704	0.950756	49	7.85593	0.967626	45	5.71562	1.02079	45	7.07422	0.912741	49	6.47326	1.03264	45	4.90502	1.02329	45	4.36404	1.07008	49	6.02952	0.963639	45	6.46838	1.04387	45	7.01422	1.01805	49	6.53464
XP_004022959.2	PREDICTED: complement C3-like, partial [Ovis aries]	49.68	1	7	41	155	17.7358	5.40186	1.22027	5	3.08076	1.05054	3	1.96439	1.00519	4	5.02086	0.847888	5	13.0965	1.00838	3	3.20556	1.05853	4	2.56942	0.877719	5	3.26048	0.926634	3	0.108151	0.989198	4	1.03374	1.0507	5	3.59998	1.04415	3	7.53712	0.988418	4	4.20698
XP_014959266.1	PREDICTED: thioredoxin-like protein 1 isoform X3 [Ovis aries]	49.65	10	10	80	282	31.5994	4.83057	1.00725	26	7.49823	0.98442	28	5.523	0.96441	26	8.04169	1.03688	26	6.75521	1.00072	28	5.38869	1.01655	26	6.11698	1.00154	26	5.86034	1.02097	28	7.51832	1.04651	26	5.93049	0.975679	26	2.88499	1.00214	28	6.88428	0.991955	26	7.34823
XP_014954412.1	PREDICTED: eukaryotic initiation factor 4A-III [Ovis aries]	49.64	16	19	72	411	46.8112	6.72705	1.0307	12	6.89097	0.971394	16	2.73454	0.994997	21	7.35905	1.02278	12	10.3763	1.06924	16	5.17615	0.969069	21	4.1163	1.01674	12	6.32583	0.978258	16	7.25278	1.0462	21	7.40262	0.966462	12	7.20353	0.983874	16	4.5367	0.952571	21	6.12589
XP_004005614.1	PREDICTED: 60S ribosomal protein L7a isoform X1 [Ovis aries]	49.62	14	15	105	266	29.977	10.6089	1.00081	32	4.48507	0.980283	31	4.90025	0.990528	35	4.34237	1.02392	32	4.58251	1.00599	31	3.09858	1.00853	35	3.92116	1.00072	32	5.12136	1.01619	31	5.42421	0.961602	35	7.31223	0.992229	32	6.11445	1.00686	31	6.63801	1.0427	35	5.74073
XP_011955205.1	PREDICTED: pyruvate dehydrogenase E1 component subunit beta, mitochondrial isoform X1 [Ovis aries]	49.58	13	13	88	359	39.1471	6.44287	1.00396	33	8.24567	1.02517	26	5.14612	0.917353	29	5.47516	0.969217	33	4.46116	0.95053	26	4.88392	0.991758	29	5.1878	0.994668	33	4.1374	1.03756	26	3.41957	1.04002	29	4.86062	1.04075	33	6.62039	0.998167	26	6.64942	1.03965	29	3.46994
XP_014951663.1	PREDICTED: arginine--tRNA ligase, cytoplasmic isoform X1 [Ovis aries]	49.55	30	30	137	660	75.5801	7.54736	0.97485	39	5.74283	0.987052	48	5.14592	0.985228	49	5.38494	1.02536	39	4.39308	0.953942	48	5.61885	1.03156	49	5.49329	0.971896	39	3.70675	1.02521	48	4.96815	0.940621	49	4.62956	1.01868	39	5.12438	1.03197	48	5.75613	1.05189	49	5.06998
XP_014955852.1	PREDICTED: Golgi apparatus protein 1 isoform X1 [Ovis aries]	49.53	42	42	214	957	110.1	6.88818	1.0061	63	6.43236	1.01598	75	5.08202	0.998518	76	5.80742	1.00808	63	5.85313	1.024	75	5.21814	1.03784	76	3.95611	0.971406	63	3.3473	1.01204	75	5.45604	0.98294	76	4.95922	1.01889	63	6.89574	0.947886	75	4.92707	1.00536	76	6.07651
XP_004017114.1	PREDICTED: threonine--tRNA ligase, cytoplasmic [Ovis aries]	49.52	30	31	103	723	83.3509	6.58057	0.939429	34	5.30056	0.921528	35	5.18816	0.949512	33	5.10068	1.03165	34	5.75688	1.01325	35	4.14311	0.960993	33	6.71484	1.03101	34	4.2542	1.07583	35	4.16277	1.01851	33	5.8138	1.00103	34	4.40894	0.970307	35	4.93735	1.0754	33	5.38649
XP_004016900.1	PREDICTED: non-histone chromosomal protein HMG-14 [Ovis aries]	49.5	7	7	48	101	10.8246	9.49561	0.955404	17	6.57223	0.95204	14	6.74161	0.92544	17	12.9683	0.999814	17	4.83216	1.08421	14	8.06926	0.955797	17	9.15731	1.03737	17	4.25205	1.01555	14	5.09885	1.00508	17	3.85025	0.995105	17	4.95516	0.958902	14	4.37911	1.06689	17	6.66774
XP_004022534.1	PREDICTED: mitochondrial import inner membrane translocase subunit Tim8 A [Ovis aries]	49.48	4	4	11	97	11.0073	5.16064	1.07152	3	19.0974	1.00352	3	1.98037	1.04109	5	2.20209	1.00624	3	4.84013	1.00083	3	7.81401	0.962022	5	7.34603	0.970192	3	6.65508	1.00212	3	6.40621	1.00632	5	1.69648	0.93695	3	3.71533	1.01994	3	2.47938	1.03339	5	1.93065
XP_011966047.1	PREDICTED: NADH dehydrogenase [ubiquinone] 1 beta subcomplex subunit 6 isoform X1 [Ovis aries]	49.48	5	5	13	97	11.6252	9.62744	0.954419	2	7.13107	1.06433	6	2.81391	1.00588	5	4.45599	0.997709	2	2.62667	0.933891	6	8.76195	1.00046	5	5.7174	1.01333	2	5.69628	0.96212	6	7.42207	0.969009	5	6.80886	1.03807	2	2.36258	1.05098	6	8.66677	1.07161	5	2.98531
XP_012017864.1	PREDICTED: syntaxin-binding protein 1 isoform X2 [Ovis aries]	49.45	28	30	157	637	72.5063	6.771	0.969474	53	5.6432	0.970728	51	5.5056	1.04853	51	7.28023	0.992698	53	7.3173	1.01618	51	6.35758	0.99689	51	5.98586	1.0066	53	5.5494	1.00705	51	5.28188	0.977309	51	5.82282	1.04145	53	6.64288	1.00799	51	4.30037	0.987787	51	7.18707
XP_014955345.1	PREDICTED: myosin regulatory light polypeptide 9 isoform X1 [Ovis aries]	49.42	2	7	32	172	19.8324	4.91943	0.962643	2	0.691137	1.05002	1		1.17628	2	17.825	1.22967	2	13.1746	1.05871	1		1.1957	2	13.8768	1.04203	2	4.33117	0.990672	1		0.885692	2	0.996916	0.762957	2	28.2748	0.915172	1		0.845372	2	4.59383
XP_004015421.1	PREDICTED: 40S ribosomal protein S11 [Ovis aries]	49.37	10	10	67	158	18.419	10.3013	0.959784	21	7.5887	0.977273	24	7.30589	0.983571	22	8.4989	0.998359	21	5.67058	0.983291	24	3.22423	1.0114	22	7.1153	0.980078	21	3.62239	1.02968	24	5.12526	0.936642	22	3.09504	1.08646	21	5.83542	1.0039	24	4.37498	1.07324	22	8.26528
XP_004010439.1	PREDICTED: DNA-(apurinic or apyrimidinic site) lyase [Ovis aries]	49.37	13	13	105	318	35.5592	8.06006	1.01524	34	6.42599	0.998876	31	5.52928	0.991279	38	7.91323	1.03791	34	9.43519	0.998633	31	6.37597	0.990083	38	7.29657	0.983108	34	6.26951	0.983473	31	7.22183	0.96196	38	5.82849	0.986772	34	6.45658	1.02872	31	6.50925	1.01324	38	6.94014
XP_011963503.1	PREDICTED: complement C3-like [Ovis aries]	49.34	1	7	36	152	17.294	8.70459	1.12937	2	11.2343	1.01436	1		0.924015	3	1.01131	0.877068	2	3.36712	1.03322	1		1.06214	3	11.6617	1.0093	2	11.342	0.913061	1		0.995244	3	8.32123	0.964493	2	3.77248	1.05635	1		1.01606	3	3.74225
XP_014949778.1	PREDICTED: glutamine--fructose-6-phosphate aminotransferase [isomerizing] 1 [Ovis aries]	49.34	27	27	168	681	76.6763	6.84424	0.952233	55	11.3344	0.913578	61	9.76869	0.977876	52	6.72351	0.982521	55	4.95936	0.954599	61	5.74376	0.969282	52	6.44304	0.987206	55	4.53703	0.995422	61	5.30661	1.02896	52	5.0542	1.10041	55	12.4355	1.12808	61	8.07117	1.01085	52	6.80355
XP_011956523.1	PREDICTED: histone H1.3 [Ovis aries]	49.32	3	15	229	221	22.1431	10.9604	1.00143	7	3.29047	0.888274	6	5.71904	1.0648	5	8.64253	0.961453	7	2.50207	1.14278	6	5.36468	0.878572	5	8.7872	1.03506	7	4.21683	0.993218	6	4.85797	0.897836	5	9.66752	1.0378	7	7.34675	0.970065	6	3.75559	1.14341	5	1.2829
XP_004021430.1	PREDICTED: heterogeneous nuclear ribonucleoprotein F [Ovis aries]	49.28	11	15	109	414	45.6599	5.49072	1.04433	27	6.33818	0.989752	27	3.63187	0.98358	23	6.81543	0.974019	27	5.71171	1.04831	27	5.26389	1.0028	23	10.2666	0.976716	27	6.08615	0.974162	27	5.91885	1.02008	23	8.98428	0.990953	27	5.31311	1.0135	27	5.26591	1.00307	23	5.05628
XP_004005320.2	PREDICTED: sialic acid synthase isoform X1 [Ovis aries]	49.22	14	14	139	321	36.0284	7.2251	0.987626	45	4.1217	1.00184	47	4.59641	0.980111	46	6.20582	1.00983	45	4.40499	1.02089	47	3.97593	1.03336	46	5.06307	0.995396	45	2.53233	0.995319	47	4.0808	0.852958	46	7.52525	1.00446	45	4.50749	0.994402	47	3.74197	1.14691	46	4.78004
XP_014957452.1	PREDICTED: LOW QUALITY PROTEIN: reticulocalbin-2 isoform X1 [Ovis aries]	49.21	13	13	158	317	37.0255	4.43701	0.983731	49	7.8896	0.963181	58	7.75006	0.906664	51	8.32144	1.0997	49	8.41678	0.930837	58	9.04642	1.01196	51	4.55245	0.936848	49	6.24013	1.111	58	8.61914	0.900717	51	5.55158	1.02094	49	11.9426	0.980058	58	4.01737	1.19606	51	8.39918
XP_004015200.1	PREDICTED: glucose-6-phosphate isomerase [Ovis aries]	49.19	24	24	151	557	62.8511	7.72314	0.973958	45	4.32238	1.15946	49	8.934	0.898569	57	9.20741	1.04071	45	5.61911	0.922085	49	4.84489	0.916837	57	7.0809	1.02126	45	4.18952	0.984574	49	4.10064	1.11032	57	6.09912	0.985355	45	5.42364	0.959301	49	6.87195	1.00909	57	5.70158
XP_004014551.1	PREDICTED: charged multivesicular body protein 4b [Ovis aries]	49.11	11	11	42	224	24.9336	4.81787	0.980924	10	4.44495	0.999917	15	5.08301	1.00656	17	4.68354	0.97558	10	6.77273	1.01072	15	4.08483	0.979347	17	5.39726	1.04489	10	5.78849	0.964924	15	2.45392	1.04859	17	2.91579	0.993478	10	4.76204	1.02956	15	5.44341	0.971986	17	6.05242
XP_004014552.1	PREDICTED: RNA-binding protein Raly isoform X2 [Ovis aries]	49.11	12	12	38	281	29.9767	9.46631	1.0369	14	5.79014	1.04263	12	5.5223	1.01386	12	7.73805	1.01244	14	6.3568	1.06752	12	4.81545	1.01461	12	6.98937	1.00354	14	5.34316	0.937131	12	5.92145	1.00802	12	6.79328	0.941505	14	5.34635	0.977111	12	8.10961	0.983962	12	7.9255
XP_004015415.1	PREDICTED: ruvB-like 2 [Ovis aries]	49.03	21	21	71	463	51.1105	5.64307	0.989847	23	3.27424	0.992617	22	4.08546	1.01097	26	8.15131	0.980051	23	3.44474	0.99	22	7.04922	0.988606	26	8.42707	1.01461	23	5.18017	0.998484	22	4.00904	0.972548	26	5.09459	1.01415	23	4.15098	1.00147	22	4.87228	1.03428	26	4.7884
XP_004015514.1	PREDICTED: 40S ribosomal protein S5 [Ovis aries]	49.02	9	9	125	204	22.8621	9.71533	0.96275	41	7.01639	0.98102	33	5.79681	0.948121	51	6.97628	0.982141	41	4.03838	1.00553	33	3.75845	0.993698	51	5.38592	0.992115	41	5.75408	1.01951	33	4.25462	0.955426	51	6.28453	1.07454	41	6.96723	0.997622	33	3.88639	1.10612	51	6.11612
XP_004010828.1	PREDICTED: prostaglandin reductase 2 [Ovis aries]	49	13	13	129	351	38.3842	5.38916	0.98384	45	6.32005	1.00836	44	6.45261	1.06622	40	5.2313	1.03508	45	5.33106	0.979287	44	6.93847	1.03611	40	8.1565	0.986176	45	5.76527	1.01353	44	4.87265	0.907686	40	6.05728	1.03052	45	7.04951	1.0076	44	6.51417	1.02188	40	9.14335
XP_004022956.1	PREDICTED: protein S100-A13 [Ovis aries]	48.98	5	5	18	98	11.2229	5.57959	1.02272	5	4.09095	1.15321	6	2.31274	0.816407	5	2.79391	1.10692	5	4.9026	0.965131	6	2.51225	0.886043	5	1.96405	0.934749	5	4.59076	0.979432	6	1.64024	1.25928	5	3.72173	0.988989	5	4.49067	0.894291	6	5.6325	0.975718	5	2.28002
XP_004022911.2	PREDICTED: complement C3-like [Ovis aries]	48.97	24	26	149	680	74.9562	8.63135	1.17928	44	9.15336	1.04468	37	2.70949	0.945943	57	5.84332	0.831161	44	14.7413	1.02576	37	4.69441	1.04697	57	5.07913	0.963596	44	3.44497	0.876685	37	5.79845	0.994706	57	4.79825	0.991108	44	6.65175	1.06437	37	4.12477	1.03675	57	3.4452
XP_004022363.1	PREDICTED: HIV Tat-specific factor 1 [Ovis aries]	48.97	31	31	138	774	88.408	4.41162	0.95789	38	6.31336	0.991263	38	5.58018	0.868745	51	10.9364	0.916716	38	9.73822	1.15829	38	7.55372	0.852834	51	11.555	1.08493	38	5.75095	0.954948	38	7.16292	1.19805	51	14.3535	1.0372	38	4.72618	0.935934	38	4.14443	0.974748	51	7.44158
XP_014953772.1	PREDICTED: metalloproteinase inhibitor 2 isoform X3 [Ovis aries]	48.96	11	11	70	192	21.4684	6.32861	1.02472	24	5.6096	0.964114	24	6.74637	0.943976	22	5.24927	0.924018	24	8.49369	1.05091	24	3.81807	1.23088	22	11.3207	1.09971	24	5.40584	1.04547	24	4.11649	0.961449	22	7.93912	0.926547	24	6.96197	0.929459	24	5.72841	0.941863	22	7.25284
XP_004006408.1	PREDICTED: LIM domain and actin-binding protein 1 isoform X4 [Ovis aries]	48.95	32	32	104	760	85.0354	7.48877	0.914373	34	4.83551	0.952526	33	3.91581	1.0576	37	3.077	0.994102	34	6.65246	1.0463	33	4.97052	1.02039	37	3.97434	1.09324	34	7.01044	0.964316	33	3.30909	0.928422	37	6.28023	0.984151	34	4.06329	1.0439	33	6.62403	1.03093	37	4.70029
NP_001156024.1	ADP-ribosylation factor-like protein 2 [Ovis aries]	48.91	8	8	30	184	20.8888	6.78564	1.05089	8	9.63604	0.995777	9	5.64249	1.01323	13	2.12361	0.997432	8	6.10064	1.05081	9	6.77598	0.961042	13	5.08821	1.02354	8	2.76834	0.944735	9	6.25807	1.03914	13	4.33793	0.967116	8	4.62581	1.04721	9	9.01793	0.97531	13	5.96333
XP_004017462.2	PREDICTED: 60S acidic ribosomal protein P0 isoform X1 [Ovis aries]	48.88	13	13	150	313	33.9768	9.12939	0.968177	57	4.97512	0.984878	42	4.88145	0.961719	51	5.77959	1.03947	57	6.53783	0.977198	42	4.63861	0.994358	51	5.42528	0.985192	57	4.64225	1.01355	42	3.55719	1.00037	51	6.5308	1.03002	57	6.11429	1.03216	42	3.93644	1.03351	51	5.67084
XP_004015160.1	PREDICTED: haptoglobin [Ovis aries]	48.88	18	18	73	401	44.4864	7.73779	1.82616	30	15.9993	0.582509	15	26.2811	0.680358	28	12.0899	0.521842	30	29.3235	0.535023	15	41.1923	1.75215	28	13.8425	0.519353	30	25.5602	0.513774	15	50.0068	0.540841	28	28.5994	1.22994	30	7.05287	2.35127	15	23.7335	1.21955	28	7.77629
XP_011988834.1	PREDICTED: obg-like ATPase 1 isoform X2 [Ovis aries]	48.74	21	21	108	396	44.7293	7.81104	0.971723	34	5.32595	1.0009	34	5.10515	1.00755	40	4.3768	1.0158	34	5.66393	0.991302	34	7.1659	1.02748	40	4.88145	0.98291	34	3.89454	1.02026	34	3.84622	0.944128	40	5.6266	1.0526	34	5.57893	0.998752	34	5.03879	1.0389	40	4.62389
XP_012041385.1	PREDICTED: puromycin-sensitive aminopeptidase isoform X1 [Ovis aries]	48.73	37	37	185	825	92.8299	5.40186	0.965659	59	4.75739	1.03587	58	3.98391	0.965708	67	4.50811	0.977201	59	7.35741	0.996663	58	5.97754	0.969338	67	4.02979	1.02875	59	3.84317	0.977005	58	5.23208	1.04363	68	3.77789	1.01819	59	6.94833	0.998967	58	4.89156	1.01119	67	4.88568
XP_004008046.1	PREDICTED: proteasome subunit alpha type-2 [Ovis aries]	48.72	9	9	38	234	25.8823	7.43018	1.02058	14	4.70706	0.989306	10	5.32914	0.970041	14	4.47948	0.997281	14	8.02918	0.98395	10	6.19067	0.962271	14	3.38381	0.995583	14	3.80805	0.987928	10	4.80909	1.01048	14	5.97641	0.958583	14	5.04795	1.0465	10	7.09995	1.00218	14	7.59694
XP_004016366.1	PREDICTED: protein phosphatase methylesterase 1 isoform X1 [Ovis aries]	48.68	1	15	71	380	41.6878	5.84619				1.06216	2	0.11402							1.03061	2	4.33467							0.961934	2	3.80096							0.960875	2	0.33415
XP_011963743.1	PREDICTED: catechol O-methyltransferase isoform X1 [Ovis aries]	48.68	3	3	4	76	8.28618	7.12256	0.804086	2	21.7762	0.940475	1		1.00849	1		1.0322	2	10.8599	0.978232	1		0.985864	1		1.0768	2	0.137234	1.0644	1		0.986488	1		1.07524	2	7.28989	1.01804	1		1.02781	1
XP_004005061.1	PREDICTED: tyrosine--tRNA ligase, cytoplasmic [Ovis aries]	48.67	25	25	58	528	59.0491	7.18115	1.02679	19	7.62546	1.01438	24	4.00298	0.947255	15	5.25012	1.00579	19	3.4896	0.932986	24	5.91322	0.967739	15	5.63554	1.05498	19	2.53079	1.00778	24	5.47251	1.01359	15	6.9137	0.933094	19	5.1954	1.05562	24	7.39095	1.05662	15	6.32089
XP_004011636.1	PREDICTED: 60S ribosomal protein L8 [Ovis aries]	48.64	11	12	73	257	28.0073	11.0337	0.988106	22	5.26595	0.998419	24	5.83642	0.989361	24	7.44322	1.02066	22	3.52982	0.995463	24	6.0892	0.993042	24	6.59632	0.968113	22	6.21184	0.997961	24	5.50683	0.95852	24	5.73169	1.02839	22	4.06943	1.01338	24	3.69783	1.06803	24	4.95338
XP_004010707.1	PREDICTED: glia maturation factor beta isoform X2 [Ovis aries]	48.59	5	5	31	142	16.7025	5.2876	0.960012	8	5.2142	0.950932	11	4.35802	0.961914	12	14.3965	1.02119	8	2.87676	1.00194	11	7.37098	0.96584	12	6.22271	1.03258	8	3.77449	1.01708	11	6.25465	1.07627	12	5.52902	0.991555	8	3.87574	1.03295	11	4.04063	0.995337	12	4.20827
XP_004008502.1	PREDICTED: tropomyosin alpha-4 chain isoform X1 [Ovis aries]	48.59	5	18	151	284	32.7316	4.7417	1.04831	13	4.81293	0.981998	11	5.04872	0.985558	10	7.15411	0.984623	13	6.00851	0.977576	11	7.16946	0.982605	10	5.65958	1.05872	13	5.63449	1.02798	11	4.98838	0.986663	10	4.70548	0.925745	13	7.01397	1.02202	11	5.6591	1.02747	10	4.7319
XP_004021479.1	PREDICTED: GTP-binding protein SAR1a isoform X1 [Ovis aries]	48.48	4	8	39	198	22.4226	7.03467	0.958937	4	1.91157	0.986534	7	6.2811	0.95704	7	2.88398	1.01553	4	4.49565	0.975443	7	5.18342	0.952545	7	4.09889	0.995221	4	5.54124	1.06976	7	5.24479	1.00389	7	5.31117	1.02992	4	1.67057	0.982988	7	3.62163	1.02832	7	6.20918
XP_014956485.1	PREDICTED: coatomer subunit beta [Ovis aries]	48.48	38	38	215	953	107.073	5.99854	1.01066	55	5.40805	0.989058	83	4.55888	0.981091	76	5.23609	1.0301	56	4.99003	0.980496	83	5.96994	1.00798	76	3.73308	0.971318	55	3.64593	1.02645	83	4.96896	0.952657	76	5.59999	1.01995	55	7.06641	1.01148	83	5.75503	1.05052	76	5.99867
XP_014954031.1	PREDICTED: flotillin-2 isoform X3 [Ovis aries]	48.43	16	16	56	351	38.6507	5.50342	0.977112	18	5.75334	1.076	20	3.21146	0.992494	18	4.90736	0.989011	18	3.84731	1.0131	20	6.47055	1.0516	18	4.669	1.05335	18	6.95841	0.967845	20	5.08439	1.05621	18	3.60354	0.942297	18	6.34189	0.955934	20	4.33494	0.930106	18	5.71323
XP_004010062.1	PREDICTED: grpE protein homolog 1, mitochondrial [Ovis aries]	48.39	11	11	39	217	24.501	8.38232	0.970812	11	5.48417	0.935436	14	3.13825	0.887611	14	11.1302	0.946103	11	3.21619	1.00938	14	4.94204	0.896391	14	6.44208	1.04439	11	5.78186	1.0262	14	2.94763	1.16576	14	6.14857	1.07847	11	3.82073	1.00859	14	1.6174	1.00189	14	2.88137
XP_004020676.2	PREDICTED: ubiquitin carboxyl-terminal hydrolase 14 isoform X1 [Ovis aries]	48.29	20	20	95	468	52.9705	5.38916	0.968167	27	6.23636	0.995163	37	3.06771	0.986903	31	5.76086	0.991405	27	6.35538	0.98	37	5.40987	1.00632	31	5.81929	1.0399	27	6.23639	1.01364	37	5.57948	0.996609	31	5.16496	1.0137	27	5.24673	1.01255	37	4.38544	0.984297	31	4.42186
XP_011951655.1	PREDICTED: apoptosis inhibitor 5 isoform X2 [Ovis aries]	48.21	19	19	57	504	56.7668	5.92236	0.974344	20	6.46705	1.00596	18	5.63773	0.974767	19	6.5654	1.00061	20	5.16526	1.03035	18	4.57069	1.00176	19	6.82512	0.996067	20	4.58003	1.00874	18	3.60018	0.99813	19	6.79401	1.03267	20	5.5792	0.973238	18	5.9232	1.0199	19	10.8691
NP_001009224.1	osteopontin precursor [Ovis aries]	48.2	11	11	42	278	31.0335	4.53857	0.959603	13	7.89217	1.25516	11	11.1182	0.84472	18	13.2286	0.930486	13	12.0472	1.20531	11	9.25359	0.784756	18	16.8327	1.03033	13	6.2229	0.862565	11	8.98367	1.23778	18	19.4471	1.06364	13	11.0536	0.712582	11	22.1162	0.865293	18	11.4057
XP_004005873.1	PREDICTED: CB1 cannabinoid receptor-interacting protein 1 [Ovis aries]	48.17	6	7	16	164	18.6525	7.94287	0.941771	3	10.1942	1.06427	5	7.03189	0.955692	6	3.59153	1.00192	3	3.84825	0.918339	5	3.03494	0.897043	6	6.76591	1.0297	3	8.93338	1.04613	5	6.89329	1.00838	6	9.17211	1.02944	3	5.3621	0.978801	5	5.19571	1.06256	6	5.30534
NP_001295520.1	cell division cycle 42 [Ovis aries]	48.17	7	8	77	191	21.211	6.55127	0.999372	21	3.43003	0.966005	24	5.10676	1.00393	24	5.28994	0.944312	21	4.83777	1.01242	24	4.89882	0.978031	24	5.17426	1.03657	21	4.65626	1.0638	24	6.51627	1.00847	24	4.3426	1.00684	21	4.07568	0.991248	24	5.22361	0.996667	24	4.65745
XP_004002408.1	PREDICTED: GTPase NRas [Ovis aries]	48.15	3	7	14	189	21.2155	5.17334	1.02355	1		0.988031	3	4.9834				0.932997	1		0.945058	3	1.36467				1.02702	1		1.02628	3	1.93294				1.01007	1		1.03164	3	7.51609
XP_012038955.1	PREDICTED: protein FAM49B isoform X5 [Ovis aries]	48.15	9	12	61	324	36.7246	6.06201	0.957964	17	11.7324	1.02126	18	7.26498	1.03445	19	8.24288	0.999731	17	6.0217	1.02688	18	5.36466	1.04748	19	6.76235	1.04727	17	5.12585	1.01365	18	4.34579	0.97431	19	6.11156	1.01638	17	6.44953	0.99213	18	5.09865	1.001	19	7.36592
XP_014952281.1	PREDICTED: tubulin-specific chaperone A [Ovis aries]	48.15	8	8	55	108	12.6986	5.43994	0.953539	14	6.15859	0.986206	19	4.56734	0.970232	22	11.2372	0.926321	14	7.63158	1.02927	19	5.17011	0.975241	22	7.22883	1.05537	14	4.90354	0.983456	19	7.62332	1.07529	22	7.7904	1.06188	14	4.80349	1.01607	19	8.54197	0.980649	22	7.86196
NP_001106291.1	60S ribosomal protein L10 [Ovis aries]	48.13	9	9	66	214	24.5869	10.1401	0.976319	24	8.13731	0.995923	20	5.77548	0.966713	22	7.27072	1.01389	24	4.00902	0.989461	20	4.20056	0.991461	22	4.95821	0.975719	24	4.1639	1.02386	20	4.71505	0.943951	22	6.91118	1.05658	24	4.56257	1.00713	20	4.0322	1.07968	22	6.79386
XP_004018411.1	PREDICTED: LOW QUALITY PROTEIN: filamin-B isoform X1 [Ovis aries]	48.13	88	93	341	2589	276.264	5.75732	0.943649	96	5.50247	1.04446	98	4.32913	0.956733	131	7.34088	0.984176	96	4.73938	0.942032	98	5.24907	0.938589	131	8.05926	1.06369	96	4.81431	1.04109	98	4.9491	1.1102	131	7.05558	0.99876	96	4.85104	0.977016	98	5.64655	0.967115	131	5.63699
XP_011956519.1	PREDICTED: histone H3.1 [Ovis aries]	48.12	1	5	140	133	14.9072	10.9897	1.08918	16	6.40574	0.850537	10	17.1506	1.31563	13	11.4799	0.813636	16	6.41912	0.996229	10	5.5602	1.00897	13	5.51201	1.0284	16	11.0988	1.17254	10	12.1524	0.742241	13	14.8723	0.994079	16	5.87791	1.08873	10	20.0151	1.0125	13	7.48081
XP_004006365.1	PREDICTED: keratin, type I cytoskeletal 18 isoform X1 [Ovis aries]	48.11	13	16	83	397	44.8229	5.16064	1.18936	20	13.7648	1.03522	23	5.59714	0.990345	21	6.89799	0.97886	20	3.37783	1.03154	23	10.2056	0.895964	21	9.81239	0.912478	20	5.86286	0.948197	23	2.68936	1.07118	21	5.10328	0.94892	20	8.66857	0.984744	23	3.9037	1.02833	21	5.69045
XP_004005001.1	PREDICTED: desmin [Ovis aries]	48.09	17	22	116	470	53.4992	5.2749	1.14967	26	6.73191	1.0403	20	4.25221	1.17894	27	6.39443	1.13333	27	5.25297	1.10938	20	7.89845	1.11766	27	6.54447	0.979179	26	4.44892	0.868201	20	8.63441	0.907618	27	8.28865	0.77682	27	17.6041	0.986874	20	8.10705	0.852664	27	7.98849
XP_004006219.1	PREDICTED: fumarylacetoacetate hydrolase domain-containing protein 2A [Ovis aries]	48.09	12	12	53	314	34.5951	6.90283	1.12222	12	5.94139	0.990742	19	8.57198	0.91691	22	12.0115	0.928403	12	7.84001	1.04024	19	7.31306	0.98607	22	4.83347	1.00453	12	5.57476	0.993953	19	4.42318	1.01979	22	6.1695	0.934806	12	4.95043	0.970319	19	6.69689	1.05457	22	9.7737
XP_014957671.1	PREDICTED: LOW QUALITY PROTEIN: dolichyl-diphosphooligosaccharide--protein glycosyltransferase subunit 1 isoform X1 [Ovis aries]	48.04	26	28	250	637	70.2422	7.60596	1.00881	84	6.07864	0.997986	83	4.96763	1.02055	75	5.29476	1.05082	84	5.66346	0.93824	83	5.47267	1.05842	75	4.60897	0.953206	84	4.92304	1.04905	83	4.92286	0.880891	75	7.87528	1.01684	84	5.71178	1.02096	83	4.49666	1.08415	75	5.49684
XP_004016098.1	PREDICTED: platelet-activating factor acetylhydrolase IB subunit beta [Ovis aries]	48.03	7	7	34	229	25.4751	5.92236	0.899255	10	5.27789	1.0247	10	6.49307	0.933699	10	8.55202	1.03457	10	7.47418	0.92526	10	8.13783	0.941062	10	6.14391	1.05854	10	6.73741	1.06421	10	6.06839	1.05361	10	4.01819	1.03919	10	6.44383	1.03407	10	8.58214	1.04836	10	9.20135
XP_011957494.1	PREDICTED: EH domain-containing protein 1 isoform X1 [Ovis aries]	48	13	19	84	475	53.5871	6.97607	1.04318	17	4.49722	1.01877	21	4.42612	0.986751	17	6.70668	0.959059	17	5.36105	1.04178	21	4.68384	0.982366	17	4.66223	0.981684	17	6.8371	0.992797	21	6.97357	1.02466	17	4.96939	1.02157	17	8.4577	0.945422	21	6.00162	1.0106	17	5.66005
XP_004022403.1	PREDICTED: cullin-4B isoform X4 [Ovis aries]	47.98	1	38	159	717	83.9936	6.78564				1.2149	1		0.983424	2	1.75651				0.996934	1		0.999417	2	2.35752				1.0215	1		1.07855	2	2.99771				0.786626	1		0.938523	2	3.38913
XP_004007027.1	PREDICTED: pyridoxal phosphate phosphatase [Ovis aries]	47.97	10	10	32	296	31.7582	5.84619	0.93838	13	6.0879	0.996451	9	3.07973	0.967508	10	4.4643	1.03527	13	3.06173	0.996859	9	4.10771	0.973528	10	5.87715	1.02021	13	5.4534	0.960168	9	4.11339	1.00191	10	4.8894	0.992307	13	5.82725	0.984859	9	6.48113	1.02678	10	5.95938
XP_004003960.1	PREDICTED: cystatin-B isoform X1 [Ovis aries]	47.92	4	4	52	96	11.1487	6.3667	1.0293	19	7.43435	1.13903	14	9.05475	1.09925	19	9.87112	1.11776	19	13.6329	1.01269	14	5.32505	1.02211	19	10.6321	0.890825	19	7.90674	0.85441	14	13.8465	0.829655	19	12.5561	0.983271	19	14.2895	0.976989	14	10.2848	1.07654	19	6.3811
XP_012037423.1	PREDICTED: methylmalonate-semialdehyde dehydrogenase [acylating], mitochondrial isoform X1 [Ovis aries]	47.92	17	17	56	457	49.5753	7.6499	1.02568	13	4.10718	1.03851	16	7.86584	0.980138	26	4.30644	0.960222	13	7.3727	1.00337	16	3.28557	0.964712	26	6.02381	1.01036	13	3.85413	0.949419	16	4.08374	1.02381	26	5.37807	0.992266	13	3.22944	1.01814	16	6.79327	1.02969	26	4.48635
XP_014951138.1	PREDICTED: calcyphosin [Ovis aries]	47.88	8	8	46	165	18.1759	4.81787	0.867688	15	12.1756	0.990911	16	2.68928	1.03709	15	3.58702	1.08382	15	5.33711	0.980958	16	4.08466	1.06868	15	5.65405	1.08256	15	6.8076	1.13109	16	4.27408	1.05872	15	4.8083	0.971972	15	3.82452	0.898052	16	5.32246	0.854552	15	8.81497
XP_011951422.1	PREDICTED: protein phosphatase methylesterase 1 isoform X2 [Ovis aries]	47.86	1	15	73	374	41.0816	5.84619	1.06601	1		0.971861	2	6.20781	1.1165	1		0.982746	1		0.993353	2	9.15013	1.0843	1		1.00602	1		1.0164	2	0.725833	0.959937	1		0.945468	1		1.02195	2	3.82131	0.901833	1
XP_004003418.2	PREDICTED: NADH dehydrogenase [ubiquinone] flavoprotein 3, mitochondrial isoform X1 [Ovis aries]	47.82	15	17	48	527	56.197	9.5249	0.981349	11	2.26848	0.988313	12	1.9319	1.01135	20	4.03123	0.994611	11	6.47648	0.955118	12	3.82224	0.965579	20	4.80751	1.02735	11	1.91555	1.02014	12	3.96588	0.97982	20	7.22044	1.00337	11	3.34748	1.0366	12	4.50858	1.02788	20	6.83918
XP_004013172.1	PREDICTED: histone H3.3 isoform X1 [Ovis aries]	47.79	3	6	192	136	15.3185	11.2681	1.02118	33	7.61945	1.12629	28	10.2447	0.763302	35	16.8083	1.05483	33	10.4402	1.14208	28	13.2813	0.942684	35	8.46803	1.03355	33	8.27681	0.887188	27	9.84956	1.2515	35	11.1418	0.883071	32	12.3562	0.893966	28	13.197	0.981288	35	5.22859
XP_011950091.1	PREDICTED: serine/threonine-protein phosphatase 2A 65 kDa regulatory subunit A alpha isoform isoform X1 [Ovis aries]	47.76	21	21	104	559	62.0093	5.05908	0.998357	30	6.12636	0.999078	31	4.58959	0.995042	39	7.07148	0.968269	30	5.21683	1.01087	31	3.96877	0.977157	39	6.6317	1.00995	30	5.72052	1.00878	31	3.89194	1.02883	39	6.4238	1.0117	30	5.29265	0.99364	31	7.13186	1.01119	39	6.75144
NP_001159663.1	cytochrome b5 [Ovis aries]	47.76	5	5	25	134	15.3286	5.16064	1.12311	5	6.75701	1.03814	10	8.53731	0.944885	10	8.88851	1.02897	5	7.61777	1.10484	10	5.89035	1.02076	10	4.11842	0.913869	5	0.580319	0.943877	10	5.84916	1.00726	10	7.15999	0.968239	5	4.10682	0.918703	10	6.70181	1.01377	10	10.4657
XP_014948426.1	PREDICTED: 40S ribosomal protein S7 isoform X1 [Ovis aries]	47.72	9	9	75	197	22.3824	10.0962	0.966047	22	4.49821	0.973143	29	6.4222	0.946922	24	5.63958	1.01859	22	3.89234	0.964124	29	3.90567	1.00168	23	3.51621	0.978178	22	4.12655	1.0178	29	5.30023	0.97658	24	4.11654	1.05	22	3.5708	1.02543	29	4.76436	1.08039	23	3.56554
XP_004023005.1	PREDICTED: spectrin alpha chain, non-erythrocytic 1-like [Ovis aries]	47.7	11	11	54	239	27.6004	4.93213	1.0388	17	3.03296	0.976138	15	3.74938	1.00678	22	4.70562	0.95996	17	4.50059	1.02003	15	5.85891	0.958115	22	5.62763	1.04043	17	3.27926	1.00889	15	3.63086	0.997076	22	4.0724	0.958503	17	2.42065	1.0134	15	6.47843	1.01943	22	3.18326
XP_012035685.1	PREDICTED: histone H2A type 2-B [Ovis aries]	47.69	2	7	64	130	13.9868	10.8872	1.01047	3	3.90411	1.02305	6	1.72069	0.94459	5	14.4389	0.848315	3	6.98961	1.02979	6	1.7839	0.991963	5	15.8239	1.10797	3	2.35169	0.988985	6	3.02954	1.07253	5	17.6724	0.955375	3	1.19616	0.961861	6	1.84684	1.02403	5	2.26849
XP_004020879.1	PREDICTED: cytochrome b-c1 complex subunit 2, mitochondrial [Ovis aries]	47.68	17	17	84	453	48.1829	8.79248	1.00862	30	3.89055	0.976229	26	6.64047	1.02548	28	1.93006	0.990053	30	5.80367	0.941792	26	7.41028	0.978243	28	5.05683	0.995995	30	4.16306	1.00903	26	6.69774	1.0226	28	3.50939	1.01336	30	5.67508	1.07768	26	4.69265	0.979572	28	4.88146
XP_012016869.1	PREDICTED: serine/threonine-protein phosphatase 2A activator isoform X1 [Ovis aries]	47.62	14	14	64	315	35.9723	6.78564	0.947123	22	5.91147	1.01301	22	3.95987	0.99863	20	5.24864	0.971568	22	5.13815	1.00084	22	5.75253	0.984556	20	4.29323	1.059	22	5.96356	0.997729	22	3.75394	1.01126	20	4.15571	1.00659	22	5.11891	1.0004	22	4.53712	1.00409	20	5.03936
XP_011974711.1	PREDICTED: cell cycle and apoptosis regulator protein 2 isoform X1 [Ovis aries]	47.62	1	35	139	947	105.043	5.22412				1.01116	1		1.03095	2	2.11322				1.00983	1		1.03395	2	1.76967				0.980855	1		0.947174	2	2.95654				1.00976	1		1.01816	2	0.00184356
XP_004012738.1	PREDICTED: myosin-10 isoform X4 [Ovis aries]	47.57	66	89	563	1976	228.959	5.5415	1.04558	124	4.58113	0.957606	122	4.87336	1.04988	131	6.99242	0.961765	124	6.61344	0.947449	122	6.02947	0.960952	131	7.00011	1.02133	124	5.09925	1.03462	122	4.44951	1.01246	131	4.65741	0.966191	124	6.23239	1.07326	122	5.79585	0.990191	131	5.07042
XP_004003147.1	PREDICTED: AP-2 complex subunit mu isoform X2 [Ovis aries]	47.55	19	19	64	429	48.6224	9.37842	1.03269	22	6.37781	0.977106	23	6.70648	1.0329	19	6.96062	0.980319	22	6.93438	1.02987	23	5.38782	0.971464	19	5.1325	1.0242	22	7.18347	1.00317	23	5.16141	1.0339	19	9.35573	0.967151	22	7.22685	0.998139	23	6.45072	0.964537	19	6.34583
XP_014952624.1	PREDICTED: LOW QUALITY PROTEIN: alpha-actinin-1 isoform X1 [Ovis aries]	47.53	21	35	185	871	99.7191	5.52881	1.0437	32	5.04911	1.0068	37	3.42926	1.10832	42	8.54814	1.09057	32	8.56423	0.979733	37	3.83695	0.986333	42	6.91272	0.975434	32	5.17052	0.987414	37	5.93394	0.969904	42	5.12223	0.901763	32	10.5862	1.03737	37	5.93767	0.973879	42	4.47182
XP_004002148.1	PREDICTED: far upstream element-binding protein 1 isoform X11 [Ovis aries]	47.52	2	24	108	665	69.8375	7.35693				0.979599	2	17.9411							0.945747	2	26.0001							0.861004	2	2.89409							1.17415	2	37.251
XP_004010643.1	PREDICTED: ras-related protein Rab-27A [Ovis aries]	47.51	7	9	57	221	24.9323	5.35107	0.995329	16	4.08251	1.01426	15	5.08082	1.06292	16	4.82265	1.00056	16	7.02472	1.0667	15	6.51404	1.09471	16	8.28386	1.06497	16	3.4914	0.95355	15	2.56399	0.965545	16	5.00088	0.949101	16	5.99025	0.968323	15	5.56901	0.904763	16	5.91802
NP_001120739.1	calpain-1 catalytic subunit [Ovis aries]	47.49	27	27	97	716	82.0311	5.65576	1.01512	26	3.58135	1.02187	31	5.01751	0.975459	40	6.37925	0.996587	26	4.23892	1.06225	31	8.01538	0.971981	40	5.67664	1.03076	26	3.22009	0.966584	31	4.78219	1.04187	40	3.52174	0.938049	26	6.43593	0.95794	31	3.9055	0.987098	40	7.13629
XP_004018819.1	PREDICTED: 60S ribosomal protein L10a [Ovis aries]	47.47	10	10	122	217	24.8155	9.93506	0.969382	42	6.45794	0.978429	33	4.71087	0.964205	47	7.29346	1.0051	42	5.5669	0.987485	33	4.46117	1.00854	47	7.42892	0.983747	42	4.54156	1.00758	33	6.96463	0.963367	47	7.03831	1.06668	42	6.72943	1.03822	33	5.86194	1.05317	47	8.66476
XP_004002021.1	PREDICTED: transcription factor BTF3 homolog 4 [Ovis aries]	47.47	6	8	34	158	17.304	6.354	0.942087	13	7.08698	0.946743	6	4.01088	0.976688	12	3.80485	0.979769	13	3.9166	0.94733	6	7.4043	0.991553	12	4.60587	1.00143	13	2.19991	1.045	6	5.57072	0.974603	12	7.46186	1.05625	13	6.14741	1.02869	6	2.87778	1.07375	12	5.22266
XP_004002928.1	PREDICTED: mitochondrial import receptor subunit TOM70 isoform X1 [Ovis aries]	47.45	28	28	92	609	67.476	7.12256	0.951742	29	4.68142	0.990096	29	3.52861	0.978075	34	3.97207	0.978143	29	3.72293	0.98381	29	6.51213	0.964456	34	3.86814	1.04218	29	4.01897	1.00105	29	3.03867	1.00802	34	3.55248	1.01028	29	5.60843	1.02204	29	3.83498	1.04028	34	3.86074
XP_004005136.1	PREDICTED: LOW QUALITY PROTEIN: nuclear migration protein nudC isoform X1 [Ovis aries]	47.45	16	17	101	333	38.4153	5.61768	0.954519	31	4.31814	0.939348	30	2.85596	0.924026	37	7.82763	0.991202	31	6.06367	1.02845	30	4.34634	0.946491	37	6.17191	1.03057	31	5.27381	1.03041	30	4.39764	1.09887	37	6.3294	1.01873	31	3.92093	1.01622	30	5.40681	0.998542	37	6.48814
XP_004002261.1	PREDICTED: calponin-3 [Ovis aries]	47.42	10	12	30	329	36.2948	6.04932	1.04347	6	3.18102	0.981306	4	2.57309	0.957569	12	5.04917	1.03644	6	4.1651	1.00021	4	8.28238	0.901937	12	7.96204	1.08073	6	2.70378	1.01478	4	1.47901	1.09072	12	6.23041	0.812511	6	9.70411	1.02882	4	2.22229	0.998724	12	4.63929
XP_004017844.1	PREDICTED: LDLR chaperone MESD [Ovis aries]	47.41	10	10	42	232	25.9181	5.90967	1.02668	13	3.29916	0.99689	10	1.81408	0.965234	18	9.97363	1.01407	13	6.8263	0.988906	10	3.61871	1.00554	18	3.62023	0.957834	13	2.39655	0.99337	10	3.96222	1.01785	18	5.74947	0.991806	13	5.03996	1.02323	10	3.52254	1.00712	18	5.76348
NP_001009360.1	sodium/potassium-transporting ATPase subunit alpha-1 precursor [Ovis aries]	47.4	27	45	376	1021	112.586	5.52881	1.00292	60	3.92422	0.981246	70	3.50357	0.930606	70	7.17281	0.944639	60	5.74704	1.00698	70	5.59419	0.95106	70	6.8144	0.982755	60	4.38525	0.996574	70	5.11287	0.99708	70	3.40059	1.06033	60	8.09384	1.02694	70	4.48043	1.09737	70	7.43375
XP_004016565.1	PREDICTED: thymocyte nuclear protein 1 isoform X1 [Ovis aries]	47.39	9	9	28	211	24.044	8.39697	1.00392	8	2.66799	0.896378	12	7.08753	0.982113	8	7.24349	0.983267	8	5.82229	1.01182	12	5.59783	1.03865	8	5.93774	1.01801	8	3.4101	1.05355	12	4.24028	0.988685	8	2.90229	1.00157	8	4.16997	1.04779	12	6.31322	1.00317	8	4.55155
XP_014959145.1	PREDICTED: vesicle-associated membrane protein-associated protein A isoform X3 [Ovis aries]	47.39	12	12	87	249	27.8104	8.60205	0.973217	27	4.22074	1.01779	29	5.49034	0.991712	31	7.50053	1.00406	27	8.07244	0.985813	29	4.41515	0.996071	31	7.26308	1.00317	27	5.35842	1.01057	29	3.1673	0.984094	31	3.65301	1.00429	27	5.43199	0.999857	29	4.77771	1.06251	31	3.90101
XP_004013808.1	PREDICTED: 60S ribosomal protein L22 isoform X1 [Ovis aries]	47.37	4	4	54	95	11.1617	6.80029	1.01721	18	3.79417	1.01072	20	8.37745	1.0037	16	4.55603	1.07069	18	6.27643	1.05303	20	7.43155	1.01977	16	4.53954	0.943204	18	5.29395	0.973217	20	8.93555	0.959037	16	2.15208	0.991752	18	5.12851	0.970638	20	11.7363	1.029	16	4.37689
XP_014956840.1	PREDICTED: programmed cell death protein 6 isoform X3 [Ovis aries]	47.37	7	7	18	190	21.7957	5.09717	1.01769	7	5.79159	1.01361	7	1.43811	0.9323	4	2.33363	0.998015	7	6.95476	0.973608	7	2.80753	1.06346	4	4.32835	1.0013	7	3.34155	0.979473	7	4.61992	0.925095	4	3.07868	0.989906	7	3.44757	1.03669	7	7.05766	1.0898	4	5.23574
XP_004005144.1	PREDICTED: SH3 domain-binding glutamic acid-rich-like protein 3 [Ovis aries]	47.31	5	5	26	93	10.4313	4.93213	0.954084	12	4.2792	0.958829	6	6.82659	1.08708	8	5.58347	1.01456	12	2.92504	1.08165	6	3.27308	0.949154	8	8.47811	1.02393	12	3.26022	0.91183	6	5.79041	0.892453	8	5.3697	1.02353	12	3.48154	1.01939	6	6.04362	1.05712	8	2.42584
XP_014958147.1	PREDICTED: 40S ribosomal protein S10 [Ovis aries]	47.27	10	11	90	165	18.9139	10.1548	0.976943	27	4.36877	0.974617	33	4.73753	1.01015	27	4.95372	1.02386	27	4.98704	0.994197	33	5.00815	0.999254	27	5.98722	1.00107	27	4.41647	1.02032	33	5.09796	0.961025	27	2.81954	1.03045	27	5.09669	1.01831	33	4.65638	1.04576	27	4.32125
XP_011962345.2	PREDICTED: guanine nucleotide-binding protein G(k) subunit alpha [Ovis aries]	47.18	6	15	145	354	40.4822	5.69385	1.03469	13	9.20994	0.993748	8	5.01185	0.984784	11	5.97344	0.982724	13	2.45964	1.0075	8	5.56702	1.0373	11	8.44146	0.969299	13	9.1328	0.997489	8	5.28781	0.962045	11	4.12757	1.01614	13	4.25864	1.00128	8	6.95837	1.01937	11	8.57978
XP_012033910.1	PREDICTED: pterin-4-alpha-carbinolamine dehydratase 2 isoform X2 [Ovis aries]	47.17	4	5	31	106	12.0001	8.99756	0.963165	5	5.61978	0.952163	6	4.37928	0.955475	7	5.87528	1.01553	5	5.60704	1.09254	6	5.12561	0.976065	7	7.30555	1.07438	5	2.52342	0.937061	6	5.38818	1.09972	7	6.02934	0.960481	5	4.65693	1.01687	6	2.51131	1.01457	7	4.85013
XP_014954466.1	PREDICTED: 60S ribosomal protein L38 [Ovis aries]	47.14	5	6	42	70	8.21273	10.0962	0.983119	11	5.35726	0.993169	15	8.14303	0.986164	14	5.24278	1.07492	11	4.84217	0.949424	15	6.11766	1.05682	14	8.74488	0.961058	11	4.0508	1.00355	15	3.65414	0.957377	14	7.85869	1.02403	11	8.40669	1.01497	15	3.40178	1.02531	14	9.30571
XP_004003062.1	PREDICTED: serine/threonine-protein kinase PAK 2 [Ovis aries]	47.14	14	20	63	524	58.0238	5.77002	0.955752	14	4.47424	0.990633	15	4.05521	0.991349	16	4.83657	0.991382	14	7.15896	0.967384	15	5.982	1.0003	16	8.41445	1.01582	14	6.77825	0.999947	15	4.98715	1.02428	16	9.91024	1.01551	14	3.61326	1.01413	15	5.46361	1.00217	16	5.44916
XP_004012116.1	PREDICTED: succinyl-CoA ligase [ADP-forming] subunit beta, mitochondrial [Ovis aries]	47.08	20	20	115	463	50.1593	6.94678	0.993137	35	5.76563	0.994605	36	5.05267	0.932371	44	6.28707	0.98132	35	4.99716	0.981087	36	4.60441	0.961394	44	5.20532	1.0147	35	3.19344	1.00399	36	3.94897	1.03033	44	4.24857	1.00912	35	6.59385	1.03142	36	7.2585	1.03862	44	4.77357
NP_001159669.1	bis(5'-adenosyl)-triphosphatase [Ovis aries]	46.98	5	5	21	149	16.8765	6.63916	1.08234	7	8.25108	1.03408	5	9.67823	1.03745	9	5.58519	0.896392	7	8.00745	1.08635	5	10.9638	0.945757	9	3.60922	1.02609	7	5.96176	0.876601	5	4.35772	0.990297	9	5.66975	0.995281	7	7.58541	1.07858	5	5.40785	1.02592	9	6.26585
XP_012035970.1	PREDICTED: tropomyosin alpha-1 chain isoform X16 [Ovis aries]	46.94	2	15	114	245	28.3515	4.75439	0.828415	4	12.4787	0.963899	1		1.65898	2	2.8863	1.46266	4	9.69999	0.992179	1		1.08765	2	2.69679	1.15083	4	9.89365	0.99437	1		0.719875	2	1.90622	0.518351	4	21.7623	1.05708	1		0.728723	2	0.332699
XP_014955359.1	PREDICTED: dolichyl-diphosphooligosaccharide--protein glycosyltransferase subunit 2 isoform X3 [Ovis aries]	46.92	23	23	181	633	69.3841	5.73193	1.00903	59	4.85404	0.998724	67	6.22284	0.99718	54	8.11271	1.06986	59	6.32395	0.954484	67	6.43224	1.05277	53	5.75673	0.949318	59	4.95415	1.01121	67	9.15284	0.932854	54	9.52429	0.971067	59	5.96066	1.04027	67	6.2952	1.08325	54	7.33787
XP_004007021.1	PREDICTED: V-type proton ATPase subunit E 1 [Ovis aries]	46.9	13	13	87	226	26.1088	8.44092	0.949718	24	5.78877	0.978056	34	3.79011	1.00012	28	3.67907	0.918952	24	5.038	1.00744	34	5.98724	0.981439	28	5.16227	1.07316	24	3.09062	1.02055	34	5.3185	1.01155	28	6.51589	1.03173	24	5.39553	0.993556	34	5.01378	1.00602	28	5.33404
XP_014949229.1	PREDICTED: aflatoxin B1 aldehyde reductase member 2 isoform X1 [Ovis aries]	46.88	4	9	30	256	27.8569	8.646	1.06521	2	0.624092	0.954246	6	10.9455	1.02413	3	2.46962	1.02548	2	6.8938	1.00965	6	7.35544	1.02166	3	7.51477	1.03532	2	5.96138	1.03473	6	2.5499	0.992606	3	6.1646	0.862182	2	17.4319	1.00034	6	5.74742	0.990123	3	8.70917
XP_012032845.1	PREDICTED: staphylococcal nuclease domain-containing protein 1 isoform X1 [Ovis aries]	46.87	38	38	300	958	107.274	8.45557	0.957131	92	5.71554	0.965726	102	4.68832	0.946134	104	7.91113	0.990879	92	5.72181	0.968856	102	5.35779	0.966072	104	6.84823	1.00035	92	4.93738	1.0588	102	5.23623	0.976071	104	6.21609	1.05011	92	5.44951	1.01506	102	4.46604	1.08473	104	8.66289
XP_014953630.1	PREDICTED: heat shock protein 105 kDa isoform X3 [Ovis aries]	46.86	29	31	124	860	96.8098	5.49072	1.03561	29	4.43911	0.947531	41	7.47823	0.947896	42	9.23956	0.977341	29	7.56434	1.02179	41	4.87781	1.02861	42	6.82812	0.992532	29	5.1852	1.03876	41	4.24051	1.03579	42	3.76333	0.984211	29	7.84864	1.00176	41	7.86486	0.994107	42	4.7962
XP_012037522.1	PREDICTED: maleylacetoacetate isomerase isoform X3 [Ovis aries]	46.86	5	5	25	207	22.8659	6.02393	0.916346	5	9.00607	0.978645	7	3.25968	0.925448	13	6.05932	0.968158	5	6.39903	1.11404	7	8.48978	1.05045	13	4.90774	1.07765	5	3.40912	0.928086	7	10.1172	0.98035	13	6.75433	1.01295	5	2.15089	1.00068	7	3.2316	1.02654	13	8.28522
NP_001138656.1	SRA stem-loop-interacting RNA-binding protein, mitochondrial [Ovis aries]	46.85	5	5	8	111	12.4413	7.6499	1.02901	3	2.21572	0.96359	1		0.986854	4	2.51085	0.949304	3	2.81783	0.923616	1		0.923759	4	0.84567	1.04398	3	0.950087	1.02971	1		1.07761	4	4.70265	1.00579	3	5.2538	1.08622	1		0.975362	4	1.3375
XP_004018511.2	PREDICTED: glutathione peroxidase 1 [Ovis aries]	46.83	8	8	38	205	22.6544	7.26904	1.00611	14	3.72027	0.99163	14	9.27479	0.921067	10	7.88594	1.07335	14	4.08627	1.09603	14	3.57053	0.999582	10	5.20968	0.986851	14	3.72597	0.921596	14	9.66859	0.993209	10	3.91012	0.963928	14	3.26752	1.02779	14	7.48601	1.0652	10	5.30522
XP_011961906.1	PREDICTED: ATP-dependent RNA helicase DDX3X isoform X2 [Ovis aries]	46.82	27	28	95	660	72.9659	7.18115	0.969117	31	6.24286	1.00498	29	5.77226	0.974367	31	7.25933	1.0037	31	3.40459	0.988744	29	3.74754	0.946862	31	4.57077	1.01559	31	3.22536	1.00291	29	6.42875	1.01335	31	6.04598	1.0192	31	7.18727	1.01252	29	5.46487	1.01748	31	4.00474
NP_001136367.1	phosphate carrier protein, mitochondrial [Ovis aries]	46.81	13	13	85	361	39.9646	9.34912	0.975241	24	3.66703	0.964728	25	3.96256	0.945711	36	6.34532	0.99852	24	3.61997	0.976428	25	4.40737	0.988015	36	7.07711	1.0213	24	3.32636	1.04592	25	5.7574	1.05181	36	6.13901	0.991968	24	6.3619	1.04375	25	5.83908	1.00619	36	7.19403
XP_011963664.2	PREDICTED: LOW QUALITY PROTEIN: ezrin isoform X1 [Ovis aries]	46.8	8	28	191	579	68.249	5.90967	1.07042	19	5.77003	1.02589	14	3.80536	0.815149	27	12.3687	1.02299	19	10.6906	0.920218	14	4.89377	0.950142	27	5.52275	1.0078	19	5.38019	0.94749	14	4.89716	1.11459	27	10.3895	0.91202	19	12.2739	1.09731	14	6.96924	1.09146	27	6.10992
XP_004014342.1	PREDICTED: putative hydrolase RBBP9 [Ovis aries]	46.77	7	7	22	186	20.9984	5.97314	0.803664	8	15.571	1.07337	6	8.72241	1.16598	8	6.61578	0.966917	8	5.1111	1.09841	6	2.20265	1.00842	8	3.09585	1.10637	8	4.11362	0.854479	6	7.35647	0.927733	8	4.48334	1.10705	8	3.45423	0.9693	6	6.32421	0.949295	8	7.88111
NP_001009208.1	14-3-3 protein sigma [Ovis aries]	46.77	6	10	74	248	27.8317	4.71631	0.945573	7	4.53238	1.19384	6	6.41863	0.947642	9	7.3649	1.08817	7	1.34154	0.913666	6	5.34855	0.906309	9	7.10417	0.948633	7	5.81146	0.958167	6	2.23259	1.01769	9	3.15286	1.03744	7	4.73186	0.95417	6	4.65446	1.05684	9	6.18884
XP_004022538.1	PREDICTED: heterogeneous nuclear ribonucleoprotein H2 [Ovis aries]	46.77	6	17	130	449	49.2183	6.30322	1.00639	10	3.26846	0.983165	11	5.84131	0.992473	19	6.95328	0.977946	10	4.11213	0.996668	11	5.47065	1.01547	19	5.58313	0.9638	10	4.15725	1.04054	11	6.34702	0.9594	19	6.58686	1.12012	10	3.28008	1.0002	11	4.50237	1.03766	19	4.78445
XP_014952108.1	PREDICTED: dihydropyrimidinase-related protein 1 isoform X1 [Ovis aries]	46.68	16	20	141	572	62.3328	6.99072	0.992555	28	6.29993	0.996373	35	6.32596	1.03181	30	6.04057	0.989262	28	5.51235	1.00131	35	4.4172	1.0078	30	5.35061	1.0514	28	6.59575	1.0242	35	4.58194	1.06688	30	5.5636	0.93725	28	9.0457	0.974858	35	4.43969	0.914008	30	8.00521
XP_004017239.1	PREDICTED: arfaptin-1 isoform X2 [Ovis aries]	46.65	13	16	44	373	41.5926	6.63916	0.987275	8	7.21116	1.04745	10	8.6876	1.00573	19	9.56562	1.05315	8	3.48361	0.986325	10	8.64284	0.976908	19	5.97857	0.994603	8	6.29641	1.03567	10	7.97111	0.994087	19	3.95237	0.950337	8	5.4042	0.964302	10	9.90139	1.01864	19	5.40795
XP_014950177.1	PREDICTED: LOW QUALITY PROTEIN: tubulin alpha-1C chain [Ovis aries]	46.61	1	14	639	457	50.6457	5.14795							0.989496	1								0.977409	1								1.01362	1								1.0196	1
XP_012029621.1	PREDICTED: far upstream element-binding protein 1 isoform X14 [Ovis aries]	46.4	2	24	114	653	68.578	7.31299	1.00032	2	6.33097	0.998984	3	4.57846	1.0344	3	7.98597	0.924482	2	8.88313	0.970868	3	0.662318	1.07203	3	4.57269	1.006	2	3.63088	0.969886	3	12.5146	0.946718	3	6.44452	1.06393	2	9.13427	0.984225	3	5.31891	0.995065	3	2.2256
XP_004017580.3	PREDICTED: LOW QUALITY PROTEIN: membrane-associated progesterone receptor component 2 isoform X1 [Ovis aries]	46.4	8	9	66	222	23.6587	5.23682	0.981043	23	7.31081	1.04497	25	4.40152	0.986621	17	9.82887	1.04165	23	10.0515	0.964736	25	6.96868	1.04069	17	4.11355	0.930986	23	7.05901	1.01103	25	6.36688	0.964204	17	8.36594	1.05623	23	7.17416	0.992145	25	3.62801	1.0597	17	4.76052
XP_004011895.1	PREDICTED: calbindin [Ovis aries]	46.36	13	13	61	261	29.945	4.83057	0.9635	9	2.28795	0.774376	21	13.8622	1.132	30	5.32388	1.74166	9	5.94712	0.946559	21	4.35959	0.733449	30	20.2081	0.721981	9	12.7052	0.793804	21	6.97002	1.15353	30	7.16247	0.708604	9	11.0019	1.48745	21	12.075	0.942571	30	5.41624
XP_014949707.1	PREDICTED: protein disulfide-isomerase A6 [Ovis aries]	46.36	17	17	163	440	48.1112	5.09717	1.02151	52	4.56551	1.03905	51	3.59581	1.05017	60	7.08078	1.10928	52	7.12072	0.912863	51	5.9446	1.00484	60	5.82407	0.899379	52	5.78246	1.039	51	4.56116	0.903083	60	8.77122	1.0217	52	4.82565	1.0121	51	4.33571	1.07893	60	6.87014
XP_004018276.3	PREDICTED: 3-ketoacyl-CoA thiolase, peroxisomal isoform X1 [Ovis aries]	46.35	11	11	31	356	36.925	7.53271	1.02685	13	5.75877	0.916693	9	14.2457	0.98913	9	4.00663	0.955412	13	8.73597	1.03852	9	3.60383	1.00429	9	7.86995	1.02251	13	3.82267	1.04053	9	3.82266	1.07643	9	7.37183	0.985424	13	6.1185	0.997659	9	5.10079	0.959619	9	4.09477
NP_001156529.1	thioredoxin domain-containing protein 17 [Ovis aries]	46.34	4	4	10	123	13.8737	4.84326	0.978585	3	1.42391	1.01734	4	0.58236	1.10731	3	5.58303	0.971322	3	7.5933	0.936719	4	2.00541	1.02732	3	1.26935	0.971014	3	1.89463	1.00217	4	5.27349	0.90431	3	0.895455	1.08226	3	2.86611	1.01875	4	3.4446	1.00894	3	11.6024
XP_014959891.1	PREDICTED: hexokinase-1 isoform X5 [Ovis aries]	46.34	35	37	159	889	98.7753	6.80029	1.01049	51	3.3593	0.886718	53	6.22692	0.952113	51	5.32993	1.00383	51	4.97299	0.987799	53	4.60988	0.889976	51	7.95642	0.963504	51	4.24823	1.04898	53	3.65905	1.08303	51	4.417	1.03941	51	5.82078	1.06828	53	4.65239	1.04027	51	4.38926
XP_014948936.1	PREDICTED: actin-related protein 3 isoform X1 [Ovis aries]	46.32	11	13	115	367	41.9773	5.61768	0.982484	33	7.56719	1.03013	30	8.76159	0.99616	37	9.99205	0.983453	33	6.06591	0.997993	30	3.80244	0.995255	37	7.92819	1.00687	33	5.83147	1.0136	30	5.7052	0.997872	37	3.4164	1.0144	33	8.38657	1.00614	30	6.34496	1.01736	37	7.19863
XP_004008775.1	PREDICTED: heterogeneous nuclear ribonucleoprotein A/B isoform X2 [Ovis aries]	46.32	12	13	107	285	30.6041	7.91357	1.00331	26	6.47715	0.992919	31	3.74689	0.91163	27	8.2142	0.965539	26	7.05958	1.01951	31	6.12291	0.971115	27	6.172	0.976513	26	6.82468	0.994588	31	4.42233	1.03467	27	4.53095	1.0807	26	6.70407	1.00871	31	5.07104	1.06284	27	6.92095
XP_012038307.1	PREDICTED: 26S proteasome non-ATPase regulatory subunit 4 isoform X1 [Ovis aries]	46.32	2	14	45	380	41.1013	4.80518				0.997815	1		1.00241	3	4.68492				0.825577	1		0.997056	3	2.7941				1.10946	1		1.07177	3	0.96163				1.064	1		0.933104	3	0.773615
XP_014953159.1	PREDICTED: carbonic anhydrase 2 isoform X1 [Ovis aries]	46.31	10	10	67	298	33.237	7.6499	1.06784	24	6.26179	1.06321	25	4.98881	1.04259	18	2.23783	1.0465	24	9.44279	0.851426	25	10.2689	1.06853	18	8.27023	0.964513	24	5.27917	0.965822	25	5.64415	1.05198	18	5.71132	0.939895	24	8.31235	1.10203	25	3.91044	0.884001	18	6.97518
XP_004002856.1	PREDICTED: ATP synthase-coupling factor 6, mitochondrial isoform X1 [Ovis aries]	46.3	5	5	50	108	12.4655	9.30518	0.946628	11	5.11971	0.940418	19	4.4128	0.971796	20	4.34817	0.994865	11	4.81391	0.997454	19	4.17355	0.872758	20	4.62174	0.994108	11	2.29995	1.01318	19	2.24902	1.05558	20	3.18596	1.07051	11	4.69864	1.05732	19	3.27242	1.05491	20	4.14714
XP_004012469.1	PREDICTED: transcription factor BTF3 isoform X1 [Ovis aries]	46.3	4	6	17	162	17.6832	6.96143	0.955544	5	5.12155	1.0154	3	8.17093	0.842044	6	21.732	1.02501	5	1.75817	0.976847	3	3.89182	0.968427	6	3.2127	0.998381	5	4.71697	1.02001	3	6.64354	1.0514	6	7.5433	1.03712	5	5.43982	1.04118	3	0.348771	1.09965	6	7.7014
XP_011959317.2	PREDICTED: LOW QUALITY PROTEIN: E3 ubiquitin-protein ligase CHIP isoform X1 [Ovis aries]	46.29	11	11	32	283	32.9393	5.69385	0.894298	6	4.94606	0.979003	7	3.68063	0.974007	19	6.31931	0.966485	6	12.1515	1.01056	7	2.37832	0.99666	19	6.16175	1.05234	6	2.93608	1.06228	7	2.2665	1.05709	19	5.99692	1.0729	6	2.40524	0.972147	7	3.01835	0.962845	19	2.79691
XP_004018574.1	PREDICTED: protein SEC13 homolog [Ovis aries]	46.27	12	12	63	322	35.4271	5.47803	0.99297	17	4.75565	0.967597	15	2.43042	0.981055	16	3.27526	0.988022	17	4.02095	0.954793	15	5.60809	1.03806	16	6.09882	0.962682	17	4.97374	1.05551	15	3.52859	0.964734	16	5.09029	1.05651	17	4.9239	1.02087	15	2.93242	1.02471	16	7.40491
XP_004004350.1	PREDICTED: osteoclast-stimulating factor 1 isoform X2 [Ovis aries]	46.26	7	7	19	214	23.7409	5.68115	1.02907	5	6.94904	0.951247	8	2.58956	1.02854	6	7.20006	1.04002	5	5.73646	0.997996	8	13.5882	1.04487	6	6.91086	0.877088	5	7.34387	1.05081	8	4.18941	0.969905	6	2.76682	1.08704	5	2.08062	0.94623	8	11.6823	0.962111	6	8.64217
XP_004005119.1	PREDICTED: dnaJ homolog subfamily C member 8 [Ovis aries]	46.25	11	11	42	253	29.8044	9.05615	0.964762	16	3.44207	0.985547	14	3.01041	0.971271	12	5.35655	0.954352	16	3.63173	1.0634	14	3.33306	0.961315	12	4.26476	1.05604	16	2.40315	0.997807	14	4.38505	1.04452	12	3.46427	1.03583	16	3.01875	0.960483	14	5.2848	0.998346	12	2.37656
XP_014949459.1	PREDICTED: prohibitin-2 isoform X1, partial [Ovis aries]	46.22	15	15	80	331	37.0486	9.81787	0.982339	26	3.56697	1.00251	27	2.75914	0.941307	27	5.75942	0.979597	26	3.93179	0.977438	27	5.58124	0.910266	27	5.70347	1.03301	26	5.21781	0.978538	27	3.96479	1.07035	27	6.10483	0.994025	26	6.90355	1.05802	27	4.82547	1.03697	27	5.07745
XP_004015343.1	PREDICTED: 40S ribosomal protein S19 [Ovis aries]	46.21	7	7	97	145	16.0505	10.3159	0.972551	30	4.11865	0.976545	34	3.21341	0.984818	32	4.0118	0.99562	30	3.82638	0.965031	34	3.37346	1.00516	32	4.01206	0.986801	30	3.94722	1.02249	34	3.18865	0.935302	32	4.06189	1.06649	30	5.95594	1.03545	34	3.53639	1.08739	32	4.91141
XP_004019084.2	PREDICTED: LOW QUALITY PROTEIN: uncharacterized protein LOC101120961 isoform X1 [Ovis aries]	46.2	7	11	645	329	36.3831	11.0923	1.05241	170	5.00203	1.00561	188	4.91341	0.945296	186	5.88503	0.962302	170	6.5689	1.06101	188	5.41411	0.939254	186	6.26219	1.04107	170	4.78882	0.964105	188	5.50701	1.06445	186	5.40953	0.930869	170	6.84095	0.97566	188	6.56545	1.0127	186	4.90007
XP_014953237.1	PREDICTED: LOW QUALITY PROTEIN: transcription elongation factor A protein 1 isoform X1 [Ovis aries]	46.18	12	12	30	301	33.821	8.22119	1.00589	12	7.5438	1.02092	6	8.92918	1.00841	12	12.5599	0.958663	12	4.30057	1.03754	6	4.0949	0.94294	12	10.2812	1.01358	12	5.46915	0.957914	6	8.33525	0.981988	12	5.75289	1.01138	12	6.00181	0.980581	6	6.55951	1.03857	12	11.5415
XP_004005838.1	PREDICTED: serine/threonine-protein phosphatase PP1-beta catalytic subunit isoform X1 [Ovis aries]	46.15	3	10	46	299	34.099	6.16357	0.961374	2	0.0687414	0.90382	4	5.19964	0.940001	3	2.72117	0.941493	2	4.715	0.98864	4	3.82619	1.00414	3	3.90282	1.07331	2	2.8017	1.05202	4	3.71461	1.03649	3	1.04158	1.00935	2	0.407458	1.03932	4	5.18803	1.02879	3	3.25317
NP_001267626.1	40S ribosomal protein S8 [Ovis aries]	46.15	9	9	137	208	24.1902	10.3159	0.976607	48	4.49711	0.976355	46	4.76902	0.954451	43	3.59893	1.01138	48	4.63475	0.99597	46	5.40463	1.01329	43	6.16874	0.989946	48	3.90945	1.01729	46	4.53119	0.986254	43	4.16588	1.01541	48	6.05556	1.02778	46	3.13728	1.04052	43	6.9462
XP_004004198.1	PREDICTED: dnaJ homolog subfamily A member 1 [Ovis aries]	46.1	13	13	65	397	44.8265	7.07861	0.981111	16	4.77425	0.97553	17	4.55961	0.969876	26	8.8702	0.967472	16	3.91705	1.02943	17	3.76531	0.989573	26	4.72591	1.015	16	3.57914	1.01575	17	6.98795	1.01188	26	8.70254	1.04215	16	7.30572	0.972481	17	2.6496	1.02549	26	4.65372
XP_012007590.1	PREDICTED: LOW QUALITY PROTEIN: UDP-glucose 4-epimerase isoform X1 [Ovis aries]	46.07	14	14	68	356	39.1197	8.30908	0.962534	21	7.10257	0.974286	22	5.46626	0.829611	25	9.80033	1.05754	21	3.5318	0.934587	22	6.12949	1.07656	25	5.42555	0.952161	21	2.85328	1.0266	22	6.49112	1.02059	25	5.58315	1.05254	21	6.74175	1.0706	22	7.96865	1.05017	25	12.0306
XP_011960184.2	PREDICTED: elongation factor Tu, mitochondrial isoform X1 [Ovis aries]	46.05	23	23	138	532	58.5752	8.41162	1.02242	44	7.13073	0.974706	44	5.96686	0.981054	50	6.74999	0.981912	44	6.89849	0.964592	44	4.03016	0.97712	50	6.19379	1.03038	44	4.10111	1.032	44	3.89568	1.01279	50	6.90896	0.982489	44	12.0524	1.03211	44	2.96977	1.01656	50	6.84687
XP_014955760.1	PREDICTED: AP-2 complex subunit alpha-1-like [Ovis aries]	46.03	5	5	15	126	14.1684	8.49951	1.0094	7	4.17263	0.984867	5	5.42132	0.973025	3	3.65976	0.964302	7	8.78655	1.06141	5	5.52688	0.960553	3	5.60463	1.07717	7	2.59899	0.995384	5	3.36486	1.03141	3	1.10912	1.00607	7	2.29927	0.97805	5	4.79544	1.01313	3	1.77721
XP_011956517.1	PREDICTED: LOW QUALITY PROTEIN: histone H1.4 [Ovis aries]	45.95	3	11	227	185	18.405	10.9019	1.05788	22	2.38935	1.03891	18	5.89952	0.920456	13	6.86872	0.91386	22	4.57192	1.05907	18	4.52278	1.0036	13	13.0868	0.984617	22	4.09848	0.981782	18	3.73734	1.09622	13	4.52698	1.0265	22	5.10158	0.953098	18	5.80864	0.981348	13	3.52883
NP_001098398.1	26S proteasome non-ATPase regulatory subunit 4 [Ovis aries]	45.89	1	13	59	377	40.7592	4.79248	1.11005	6	8.68758	0.998017	5	5.66289	0.936065	7	4.74941	1.03734	6	7.59388	1.03426	5	3.36961	1.04595	7	8.96604	0.932467	6	9.30392	1.03527	5	1.5291	1.06401	7	4.01567	0.912202	6	3.06826	0.955554	5	13.3847	0.968424	7	6.32049
XP_004010595.1	PREDICTED: ras-related protein Rab-8B isoform X1 [Ovis aries]	45.89	2	9	86	207	23.6982	9.17334	1.02972	1		0.97336	1					0.948878	1		0.948396	1					1.09829	1		1.05377	1					0.8997	1		1.02729	1
XP_011959855.1	PREDICTED: transducin beta-like protein 2 isoform X1 [Ovis aries]	45.87	14	14	57	351	39.5109	8.42627	1.01901	16	2.80963	0.931769	20	4.11396	1.07279	21	4.55431	1.05312	16	5.43196	0.989565	20	2.6017	1.09596	21	7.46632	0.885313	16	6.2922	1.02737	20	5.56686	0.894073	21	8.59578	1.05621	16	7.07185	1.03304	20	5.07978	1.01336	21	5.27166
XP_004002938.1	PREDICTED: 60S ribosomal protein L24 [Ovis aries]	45.86	9	9	67	157	17.7679	11.2534	0.982528	20	5.27224	0.976856	24	2.03392	0.991782	23	5.10712	0.980259	20	5.70022	0.963536	24	6.93747	1.00932	23	5.66567	0.991868	20	3.68314	1.0268	24	4.36349	0.943963	23	4.41786	1.03939	20	8.35879	1.0588	24	6.93859	1.08835	23	6.07844
XP_014952882.1	PREDICTED: heterogeneous nuclear ribonucleoprotein Q isoform X4 [Ovis aries]	45.81	1	21	147	561	62.4893	7.56201	1.15038	3	5.85677	1.09025	2	1.45722	1.1116	2	13.9356	1.0453	3	0.985869	1.08128	2	9.07817	1.13269	2	1.92252	0.880637	3	0.528897	0.886116	2	0.357801	0.848661	2	4.00238	0.957779	3	8.66722	0.96212	2	11.1176	0.984657	2	10.2467
XP_011957370.1	PREDICTED: LOW QUALITY PROTEIN: triokinase/FMN cyclase isoform X1 [Ovis aries]	45.8	17	17	80	572	58.4518	7.48877	0.973767	24	11.3187	0.967486	27	3.35827	1.07402	29	6.32978	0.981811	24	11.7183	1.0456	27	8.40323	1.07188	29	8.44464	0.996155	24	9.79258	0.946436	27	6.8676	0.890328	29	7.12332	1.07146	24	8.98999	1.03422	27	7.46553	0.986993	29	8.23078
XP_012043901.1	PREDICTED: sorting nexin-5 isoform X3 [Ovis aries]	45.79	17	17	67	404	46.8061	6.75635	1.00127	22	6.38128	0.967057	20	6.19276	1.0248	22	4.32136	1.01831	22	5.49231	1.02129	20	4.69622	1.00335	22	5.38008	1.00436	22	4.76416	1.03498	20	3.77833	1.00992	22	5.81356	0.995954	22	5.80958	0.970209	20	3.62455	0.990236	22	8.36178
XP_014958814.1	PREDICTED: retinol-binding protein 4 isoform X1 [Ovis aries]	45.78	7	7	63	225	25.0195	8.80713	1.32274	21	11.1022	1.38863	19	15.5092	0.912941	22	11.4429	1.07983	21	7.60599	0.857276	19	15.395	0.755376	22	23.219	0.928588	21	6.60183	0.91321	19	6.93993	1.26449	22	13.3376	0.70982	21	24.4758	0.880273	19	8.92685	0.975403	22	6.76236
XP_011962059.1	PREDICTED: ATP synthase subunit O, mitochondrial isoform X1 [Ovis aries]	45.76	2	9	47	236	25.9319	9.80322	0.998889	3	2.03625	1.04497	4	4.18437	1.01807	4	2.01181	1.00764	3	8.31809	1.04941	4	9.2594	1.02661	4	5.62167	1.0078	3	3.60902	0.930331	4	7.79573	0.979118	4	2.96179	1.01087	3	3.69114	1.04852	4	11.5484	0.995348	4	1.14954
XP_014953063.1	PREDICTED: LOW QUALITY PROTEIN: nicotinate phosphoribosyltransferase isoform X1 [Ovis aries]	45.74	12	12	62	352	37.6587	7.02002	0.988173	21	3.65651	1.03897	18	6.00217	0.907825	23	9.12218	0.975874	21	2.73168	1.01076	18	4.89385	0.955728	23	5.58388	1.02244	21	5.34843	1.0004	18	3.70845	1.03885	23	4.46896	1.03699	21	7.12124	0.978202	18	4.48842	1.08182	23	7.00816
XP_011956781.1	PREDICTED: GDP-mannose 4,6 dehydratase isoform X1 [Ovis aries]	45.72	13	13	36	339	38.6766	6.60986	0.98528	15	2.95799	0.976446	12	3.15376	1.01284	9	4.5257	1.03016	15	6.59428	0.993701	12	7.00497	1.05792	9	8.76678	0.929624	15	3.8813	0.959966	12	8.17153	0.936737	9	7.14239	1.05984	15	10.8491	1.07647	12	5.81578	1.04226	9	7.56913
XP_012030180.1	PREDICTED: SAP domain-containing ribonucleoprotein isoform X2 [Ovis aries]	45.71	9	9	44	210	23.6124	6.18896	0.987606	16	3.20603	0.995203	15	4.64701	0.99009	13	7.34693	0.98926	16	4.5113	0.995779	15	7.10203	0.978847	13	3.05669	1.02025	16	5.86831	1.03242	15	5.44965	1.02413	13	3.50425	1.00034	16	2.55865	0.999283	15	2.32804	1.01722	13	3.29928
XP_004006126.1	PREDICTED: EKC/KEOPS complex subunit TPRKB isoform X1 [Ovis aries]	45.71	5	5	13	175	19.4914	6.53662	1.02516	3	7.16104	0.974767	3	13.6444	0.977567	7	9.49345	1.01852	3	17.2874	1.00197	3	13.3008	1.07124	7	2.19575	0.918795	3	3.44386	0.961127	3	1.66045	0.957589	7	6.75045	1.05169	3	8.55938	1.06504	3	0.530888	1.00181	7	4.42954
XP_004004173.1	PREDICTED: dynactin subunit 3 [Ovis aries]	45.7	9	9	30	186	21.1783	5.47803	0.955356	10	2.53146	0.996375	9	3.28754	0.961254	10	1.8719	0.961421	10	1.40739	0.99865	9	3.87648	0.982002	10	4.49262	1.03925	10	3.35798	0.998278	9	5.29969	1.03097	10	4.44051	1.03471	10	3.32346	0.995542	9	2.12535	1.00081	10	4.53295
XP_011951223.1	PREDICTED: eukaryotic translation initiation factor 3 subunit F isoform X1 [Ovis aries]	45.67	8	8	26	208	23.1958	5.79541	0.946811	10	10.153	1.05727	6	8.60448	1.01558	10	7.12796	1.07286	10	6.19035	0.985989	6	5.59287	1.02755	10	5.79637	0.998953	10	2.76127	0.966441	6	7.62421	0.964153	10	2.1013	0.991324	10	3.55704	1.01074	6	6.59333	1.01885	10	5.08462
XP_014959351.1	PREDICTED: phosphoglycolate phosphatase [Ovis aries]	45.66	9	9	34	311	33.0627	7.25439	1.02363	11	6.70956	0.980736	13	6.8568	1.00126	10	6.60194	0.944158	11	9.86559	1.00148	13	9.70053	1.06379	10	4.50227	1.01384	11	4.58497	1.01487	13	5.35033	0.937297	10	10.6688	1.0069	11	5.22273	0.98447	13	4.08562	1.04151	10	6.53532
XP_004002369.1	PREDICTED: ras-related protein Rap-1A [Ovis aries]	45.65	3	8	48	184	20.9737	6.66846	1.00338	9	4.54527	0.992575	5	2.00111	1.02095	10	6.42433	0.990851	9	2.86162	1.0025	5	5.52802	1.04415	10	5.23512	0.99056	9	3.08565	0.986139	5	2.33335	0.978729	10	8.91649	1.03265	9	5.10688	1.01019	5	3.51185	0.992192	10	5.73826
XP_012040510.1	PREDICTED: ATP-citrate synthase isoform X5 [Ovis aries]	45.65	43	43	204	1091	119.78	7.23975	0.937122	65	6.49684	0.926073	72	5.92559	1.05328	67	7.16267	0.938905	65	7.37288	1.0177	72	5.62458	0.977878	67	4.61288	1.04134	65	5.15501	1.09213	72	7.08738	1.01316	67	4.95718	1.06153	65	8.4236	0.961936	72	6.37061	0.963835	67	4.59256
XP_004011351.1	PREDICTED: 5'-nucleotidase isoform X1 [Ovis aries]	45.64	18	18	58	574	63.1706	7.35693	1.09994	18	3.73321	0.976173	19	4.80684	1.23153	19	8.50621	0.92093	18	5.70317	1.04126	19	6.59968	1.12382	19	7.79835	0.954825	18	4.66378	1.05632	19	4.93816	0.832923	19	8.99066	1.00036	18	6.21988	0.992109	19	7.85662	0.884096	19	6.52504
XP_004018800.1	PREDICTED: prefoldin subunit 6 isoform X1 [Ovis aries]	45.64	9	9	31	149	16.3227	8.96826	0.952011	10	4.8393	0.981425	10	8.79839	0.949376	11	4.74188	0.991042	10	3.38479	1.0016	10	8.77834	0.95239	11	7.83191	1.01701	10	7.11014	1.00212	10	10.9319	1.03347	11	4.20647	1.04001	10	8.75479	1.03189	10	10.0551	1.02254	11	9.48095
XP_012030085.1	PREDICTED: serine hydroxymethyltransferase, mitochondrial isoform X2 [Ovis aries]	45.64	18	18	57	493	54.3598	7.85498	0.974028	15	4.74224	0.946312	18	5.04802	0.950268	24	6.14941	1.06393	15	6.8543	0.950448	18	5.34546	0.990277	24	8.14107	0.972806	15	4.3278	1.1074	18	8.02203	1.01196	24	4.85824	0.99721	15	4.7959	0.998275	18	4.18092	1.04569	24	5.90575
XP_004006178.1	PREDICTED: 60S ribosomal protein L31 [Ovis aries]	45.6	6	6	35	125	14.4539	10.5356	1.00291	12	4.94471	1.00129	11	6.33028	0.984694	12	8.31345	1.04288	12	4.42717	0.965148	11	4.37088	1.03037	12	5.15967	0.973886	12	1.76203	1.02287	11	4.72087	0.950547	12	5.41373	1.00402	12	5.22113	1.02045	11	2.39964	1.03437	12	5.98668
XP_011955964.1	PREDICTED: peptidyl-prolyl cis-trans isomerase-like 1 isoform X2 [Ovis aries]	45.58	6	6	35	147	16.1281	8.77783	0.982199	14	3.9123	0.977895	10	5.14425	0.993712	11	3.09673	0.936372	14	2.57211	1.04056	10	9.82423	0.942693	11	5.58353	1.07632	14	2.36406	0.98846	10	5.7908	1.05778	11	2.27182	1.00628	14	3.55098	0.975108	10	5.01969	1.00763	11	1.5524
XP_004010650.1	PREDICTED: cAMP-regulated phosphoprotein 19 isoform X1 [Ovis aries]	45.54	3	4	15	112	12.3453	9.08545	0.98164	3	0.13031	1.02758	3	4.95902	1.03085	5	1.55967	0.971331	3	5.04941	0.903736	3	1.7624	1.05651	5	4.84941	0.986731	3	6.63456	1.04415	3	0.282102	0.985501	5	2.71773	1.0581	3	0.736562	0.996748	3	0.0362875	0.966859	5	4.27035
XP_012033564.1	PREDICTED: isochorismatase domain-containing protein 1 isoform X1 [Ovis aries]	45.53	8	8	35	235	25.9169	8.1626	1.12531	12	2.88792	1.08949	9	2.50293	0.876729	14	7.15726	1.01709	12	3.78001	1.09613	9	1.49149	0.983425	14	5.62865	0.902574	12	6.15858	0.962709	9	3.55481	1.09719	14	5.03409	1.00366	12	3.89789	0.870449	9	7.56133	1.03773	14	4.39575
NP_001138660.1	NADH dehydrogenase [ubiquinone] 1 alpha subcomplex subunit 12 [Ovis aries]	45.52	6	6	13	145	17.0786	9.67139	1.0335	6	4.23155	1.02875	3	0.866969	0.99204	4	2.75424	0.996951	6	5.37066	0.908408	3	0.726778	0.949113	4	1.50497	0.983517	6	6.40409	1.02916	3	0.388849	0.986196	4	5.12081	0.964221	6	5.38064	1.04725	3	3.09111	1.06921	4	6.00238
XP_014949173.1	PREDICTED: 60S ribosomal protein L11 isoform X1 [Ovis aries]	45.51	9	9	68	178	20.2396	9.59814	0.989936	23	4.91096	0.97532	19	4.01947	0.971276	25	4.12125	0.991757	23	4.47744	0.988719	19	4.80601	1.01954	25	3.77435	0.975627	23	3.41791	1.01512	19	4.66123	0.94724	25	5.36123	1.05381	23	5.0617	1.02909	19	4.89894	1.06778	25	2.95608
NP_008410.1	ATP synthase F0 subunit 8 (mitochondrion) [Ovis aries]	45.45	3	3	18	66	7.9052	9.5249	1.06394	5	6.364	0.987512	6	4.09079	0.897887	7	7.94354	1.02877	5	3.27794	1.00407	6	11.3039	0.949599	7	4.48855	1.01758	5	2.07805	1.01492	6	1.51879	1.03922	7	1.40252	0.858091	5	7.44431	0.995715	6	5.10358	1.02437	7	7.52576
XP_004008034.1	PREDICTED: synaptobrevin homolog YKT6 [Ovis aries]	45.45	8	8	43	198	22.4224	6.58057	1.01096	14	6.02979	0.991917	16	4.77273	0.982265	13	4.40922	1.00709	14	5.56906	0.985652	16	5.99521	1.02218	13	4.45941	0.977861	14	3.52668	1.03626	16	4.54249	0.964239	13	4.49575	1.02454	14	2.05914	0.984433	16	4.75752	1.04438	13	3.27182
XP_012035366.1	PREDICTED: RNA-binding protein 8A isoform X1 [Ovis aries]	45.4	6	6	20	174	19.9048	5.71924	0.999867	9	3.23472	1.01843	3	9.85736	0.998656	8	6.12703	0.964836	9	4.63087	0.96567	3	6.9744	0.975983	8	5.93266	1.01419	9	2.38927	1.01788	3	3.9053	1.00854	8	4.64852	1.01203	9	2.96561	1.03899	3	1.46118	0.989661	8	8.20693
XP_004009969.1	PREDICTED: general vesicular transport factor p115 isoform X4 [Ovis aries]	45.38	36	36	230	963	107.712	4.88135	0.922899	73	5.7398	0.986822	78	4.01383	0.968606	79	5.87427	1.00592	73	5.39359	0.993503	78	6.10892	0.998564	79	7.58369	1.00112	73	4.53278	1.05117	78	6.00827	0.967353	79	6.76063	1.07826	73	6.30942	0.970974	78	5.57138	1.07043	79	5.94874
XP_014958341.1	PREDICTED: thioredoxin domain-containing protein 5 isoform X1 [Ovis aries]	45.36	15	15	71	366	41.1093	6.16357	0.951885	23	4.64846	0.973374	20	3.76731	0.974586	28	5.69605	1.05049	23	6.70407	0.977828	20	3.50676	1.01014	28	5.32342	0.942369	23	4.83655	1.08392	20	4.71327	0.970033	28	4.08267	1.08606	23	4.99573	0.941131	20	2.695	1.07031	28	3.1023
XP_004016097.1	PREDICTED: apolipoprotein C-III isoform X1 [Ovis aries]	45.36	3	3	10	97	10.7604	4.93213	0.791261	3	23.4179	1.12436	3	2.92974	0.875404	4	4.63155	0.880125	3	17.7497	0.755027	3	18.7471	0.699137	4	11.9131	1.18563	3	17.4834	1.0277	3	0.216774	1.43656	4	10.4148	1.10608	3	9.50417	1.10023	3	8.74963	0.884891	4	14.0204
XP_004013675.1	PREDICTED: signal recognition particle 9 kDa protein [Ovis aries]	45.35	4	4	12	86	10.0651	7.98682	0.939345	3	2.31208	0.969292	5	7.72802	0.938939	4	5.10697	1.01881	3	3.37222	0.981115	5	5.43248	0.971288	4	2.56755	0.988599	3	1.78232	1.07609	5	4.76002	0.993879	4	2.41669	1.03368	3	4.81875	0.966326	5	1.11339	1.07914	4	1.36335
XP_014950505.1	PREDICTED: probable ATP-dependent RNA helicase DDX17 isoform X2 [Ovis aries]	45.34	14	22	136	547	60.5199	7.81104	0.99922	29	5.32646	1.01336	29	3.90975	0.998801	27	5.458	0.989112	29	5.84533	1.04145	29	6.7918	0.990777	27	3.32535	0.996062	29	4.36103	0.996797	29	5.25221	1.02385	27	3.90437	1.00038	29	4.80094	0.973864	29	6.76865	0.989273	27	3.7467
NP_001119839.1	ADP-ribosylation factor-like protein 1 [Ovis aries]	45.3	6	6	34	181	20.3805	5.71924	1.05402	8	16.4719	1.02201	13	4.75865	0.934672	13	7.35323	1.03287	8	12.4284	1.0735	13	8.60578	1.04424	13	4.97502	0.927022	8	9.69661	0.982027	13	8.06693	1.08471	13	6.22335	0.977983	8	10.533	0.938911	13	5.65569	0.911661	13	11.0998
XP_014950353.1	PREDICTED: LOW QUALITY PROTEIN: dynamin-1-like protein isoform X1 [Ovis aries]	45.3	30	30	136	788	87.0106	6.84424	0.988451	37	5.55382	0.978938	45	5.13237	0.987391	53	6.42588	0.974111	37	6.02263	0.998657	45	6.02318	0.995766	53	6.12377	1.0376	37	5.22543	0.995917	45	3.90414	0.969812	53	5.40581	1.01142	37	5.12987	1.03283	45	4.1977	1.03564	53	5.01768
XP_012036057.1	PREDICTED: LOW QUALITY PROTEIN: CDGSH iron-sulfur domain-containing protein 1-like [Ovis aries]	45.28	5	5	67	106	12.032	9.05615	0.978475	22	5.27777	0.989279	25	5.52791	0.954108	20	3.67677	0.958762	22	8.34684	0.983874	25	4.93229	0.94986	20	5.55291	1.03891	22	6.29918	0.994309	25	3.75759	1.03111	20	5.2698	1.02364	22	5.85958	1.0265	25	5.49912	1.03322	20	5.07006
XP_012037526.1	PREDICTED: activator of 90 kDa heat shock protein ATPase homolog 1 isoform X1 [Ovis aries]	45.27	13	13	55	338	38.2053	5.52881	1.00581	17	5.83121	0.923296	21	3.28127	0.952103	17	3.43056	0.954657	17	3.50376	1.14219	21	5.42543	0.965886	17	3.23105	1.04645	17	2.76748	0.954839	21	3.07286	1.03489	17	6.55391	1.01908	17	4.03801	0.9937	21	4.14275	1.00666	17	2.2402
XP_011955483.1	PREDICTED: cytochrome b-c1 complex subunit 1, mitochondrial [Ovis aries]	45.26	17	18	111	464	51.1935	6.46826	1.00155	38	4.96205	0.980652	32	5.16438	1.01625	38	5.84206	0.993524	38	5.19054	0.944967	32	5.97823	0.98744	38	7.36503	0.996706	38	4.86306	1.02551	32	6.2724	1.01394	38	5.63523	1.0237	38	5.71684	1.03535	32	4.55909	1.01256	38	6.9521
XP_004010385.1	PREDICTED: proteasome subunit beta type-5 [Ovis aries]	45.25	10	10	55	263	28.6913	7.02002	0.994911	17	6.59606	1.02115	19	4.12369	0.975324	19	6.94189	0.996919	17	7.14872	1.02217	19	4.5405	0.971848	19	9.69672	1.01022	17	4.55982	0.988416	19	4.47793	1.07349	19	10.9852	0.945815	17	10.1574	1.0008	19	2.09781	0.983252	19	7.19695
XP_004015414.1	PREDICTED: ferritin light chain [Ovis aries]	45.14	5	5	30	175	19.9752	6.30322	1.04037	9	2.21221	1.01625	11	3.45963	0.752048	10	14.5569	0.975641	9	2.81981	1.12855	11	4.10215	0.904084	10	8.29709	1.0262	9	4.69574	0.976227	11	3.84227	1.21044	10	11.6595	0.971628	9	3.55334	0.885386	11	3.13877	1.02221	10	5.06038
XP_012037872.1	PREDICTED: tumor protein D53 isoform X4 [Ovis aries]	45.1	5	5	22	153	17.2208	5.96045	0.891065	10	4.77453	0.963268	5	4.5548	1.22426	7	10.2739	0.81514	10	20.4514	0.884642	5	4.33522	1.01829	7	12.4677	1.09201	10	5.96624	1.18946	5	6.76303	0.874241	7	4.38658	1.18759	10	9.00385	0.925624	5	4.57004	0.873259	7	7.8403
XP_014951922.1	PREDICTED: phosphoglucomutase-2 isoform X1 [Ovis aries]	45.1	27	27	131	623	69.4981	6.84424	0.952125	47	5.65086	1.06421	40	4.64566	0.993103	43	9.21394	1.11672	47	7.99904	0.98356	40	5.48242	1.08724	43	8.33314	0.924553	47	5.75048	1.00659	40	4.99644	0.977168	43	6.7116	1.0116	47	6.7279	0.964999	40	5.1117	0.96035	43	6.71506
XP_004022818.1	PREDICTED: complement C3-like, partial [Ovis aries]	45.1	1	7	26	153	17.6228	7.54736				1.05308	1		0.981626	1					0.994569	1		0.998079	1					1.01233	1		0.994518	1					0.951434	1		1.0318	1
XP_014960556.1	PREDICTED: septin-6 isoform X7 [Ovis aries]	45.08	9	17	88	437	49.8633	6.43018	0.959191	17	4.12879	1.00847	18	4.72479	1.00815	15	10.6167	0.996122	17	5.56179	1.07372	18	6.41404	1.00285	15	3.98009	1.02825	17	4.13292	0.987562	18	2.76885	1.03744	15	4.48588	1.05263	17	7.26909	0.973875	18	2.35508	0.964224	15	6.13834
XP_012044236.1	PREDICTED: ADP-ribosylation factor GTPase-activating protein 1 isoform X2 [Ovis aries]	45.08	13	13	42	417	45.3635	5.31299	0.978854	11	7.37227	0.986948	13	7.51065	0.893581	18	11.2363	1.01356	11	9.27223	0.964318	13	3.22027	0.976075	18	6.77279	0.994043	11	3.85803	1.05973	13	5.73845	1.00785	18	7.64194	1.02004	11	10.5967	0.999435	13	3.49311	1.09073	18	4.7421
XP_004003348.3	PREDICTED: LOW QUALITY PROTEIN: retinol-binding protein 1 isoform X1 [Ovis aries]	45.08	8	8	43	193	21.9529	6.06201	1.13741	13	3.74594	1.07527	19	7.68881	1.04714	11	5.16048	1.1144	13	3.86308	0.904142	19	9.37609	0.96881	11	5.49345	0.888155	13	3.47794	1.00508	19	5.67964	0.979361	11	5.88247	0.897213	13	6.90874	1.04512	19	5.3422	0.997474	11	5.20818
XP_004006382.1	PREDICTED: LOW QUALITY PROTEIN: keratin, type II cytoskeletal 7 isoform X1 [Ovis aries]	45.03	12	21	84	453	50.2598	5.68115	1.1609	14	7.94668	1.32111	17	14.9279	0.820228	16	26.2912	0.990981	14	5.34626	0.973894	17	5.21204	0.861472	16	16.3479	0.958315	14	9.47923	0.884808	17	10.781	1.32685	16	19.3375	0.874087	14	6.14379	0.83214	17	14.1335	0.876207	16	6.28143
XP_012029837.1	PREDICTED: twinfilin-1 isoform X2 [Ovis aries]	45	10	13	29	320	37.0751	7.85498	0.945843	9	4.77431	0.990215	5	5.13933	0.998921	11	5.07392	0.973539	9	3.33097	0.956778	5	6.34487	0.993511	11	3.07283	1.00531	9	2.13237	1.04971	5	9.20526	0.967812	11	2.13232	1.05009	9	4.07941	0.989738	5	3.31791	1.02581	11	2.93576
XP_014959613.1	PREDICTED: ubiquitin domain-containing protein UBFD1 isoform X1 [Ovis aries]	44.97	9	9	28	298	31.9493	7.48877	0.945769	11	5.27104	0.969155	8	4.65527	1.01322	8	9.82724	0.991925	11	4.75038	0.960347	8	7.34841	0.998708	8	5.07541	1.00399	11	3.33987	1.05098	8	6.56304	1.00166	8	7.23877	1.07382	11	2.24909	1.00222	8	3.37478	1.02131	8	3.79676
XP_004013652.1	PREDICTED: bifunctional glutamate/proline--tRNA ligase isoform X2 [Ovis aries]	44.94	52	54	253	1511	169.911	7.40088	0.976428	81	6.2454	0.958476	85	6.03525	0.98785	78	8.48644	1.01409	81	5.72273	0.982943	85	6.19833	1.01582	78	6.48054	1.00754	81	4.48664	1.04842	85	5.08041	0.947017	78	7.01763	1.02065	81	6.22493	1.01333	85	4.90909	1.06121	78	8.12719
XP_004008829.1	PREDICTED: UPF0449 protein C19orf25 homolog [Ovis aries]	44.92	4	4	11	118	12.7717	5.57959	0.992639	7	2.83726	0.992699	3	2.54554	1.0271	1		1.02297	7	4.08583	1.04862	3	2.62622	1.02688	1		1.00516	7	1.42738	0.994189	3	2.03943	0.934455	1		0.978482	7	6.43388	0.97532	3	5.28807	1.04018	1
XP_014952729.1	PREDICTED: eukaryotic translation initiation factor 3 subunit J isoform X1 [Ovis aries]	44.92	12	12	60	256	28.8361	5.021	1.00048	20	5.31751	0.980893	23	3.63671	1.01117	17	3.68734	0.996491	20	3.38156	1.0112	23	4.20541	1.01292	17	2.60009	0.977138	20	2.93331	1.00988	23	2.90013	0.966043	17	4.84566	1.02221	20	6.88775	0.990686	23	3.01433	1.03186	17	6.35967
XP_014959644.1	PREDICTED: mitogen-activated protein kinase 3 isoform X1 [Ovis aries]	44.91	6	11	58	265	30.6506	5.80811	0.940127	5	7.35311	1.04232	7	9.00953	1.03311	8	11.0094	1.07311	5	3.0729	1.01381	7	1.22831	1.03131	8	1.52999	1.05905	5	1.82833	0.958977	7	3.30641	1.01702	8	3.64602	0.952268	5	7.0897	0.960833	7	7.08006	0.940086	8	7.80456
XP_014960463.1	PREDICTED: B-cell receptor-associated protein 31 [Ovis aries]	44.9	14	14	103	245	27.9141	9.05615	0.99479	35	7.04841	0.985674	34	3.66777	0.992357	34	4.34959	1.00088	35	5.06046	0.973599	34	5.54	0.993594	34	4.41151	0.996241	35	3.98127	1.00191	34	3.67752	0.965762	34	5.39681	1.01895	35	5.00037	1.01349	34	3.90413	1.03863	34	3.48935
XP_004019151.1	PREDICTED: acyl-coenzyme A thioesterase 13 [Ovis aries]	44.9	6	6	15	147	15.9793	9.08545	0.855369	4	4.26272	0.928771	5	8.85794	0.919672	6	6.95918	0.88275	4	7.48947	0.996986	5	6.91152	1.01531	6	6.17386	0.984022	4	6.81388	0.978632	5	2.61032	1.02851	6	2.76479	1.26838	4	6.62612	1.07445	5	7.18616	1.05719	6	5.70473
XP_004002112.1	PREDICTED: plasminogen activator inhibitor 1 RNA-binding protein isoform X2 [Ovis aries]	44.89	1	17	104	401	44.0731	8.54346				1.08205	3	2.47959							0.972026	3	5.99698							0.98997	3	6.80428							0.986753	3	0.842319
XP_014953452.1	PREDICTED: protein SGT1 homolog isoform X1 [Ovis aries]	44.85	13	13	39	359	40.4997	8.06006	0.970363	11	2.80299	0.982761	11	1.64902	0.930393	17	5.98842	0.980679	11	5.38177	1.01664	11	2.00583	0.960537	17	4.19422	1.04661	11	1.99936	0.99823	11	2.04383	1.06249	17	3.54529	1.01827	11	4.63581	1.0076	11	1.77576	1.02033	17	5.5663
XP_004019136.1	PREDICTED: histone H1.2 [Ovis aries]	44.85	2	12	217	194	19.5727	10.9897	1.02836	9	6.30729	0.998496	11	1.70344	0.985034	7	4.13744	0.946647	9	8.51882	1.06487	11	6.77097	0.914514	7	12.0977	1.03582	9	5.93791	0.967961	11	4.50403	1.0744	7	5.35951	0.961207	9	1.67707	0.977975	11	6.34996	0.998234	7	5.58238
XP_004014108.1	PREDICTED: 45 kDa calcium-binding protein isoform X2 [Ovis aries]	44.84	11	11	59	368	42.1106	4.99561	0.968926	18	5.8307	0.943579	21	6.33676	1.07363	20	6.95296	0.988707	18	5.20882	0.944204	21	7.16075	1.09603	20	4.84659	1.01489	18	5.23127	1.05312	21	4.98452	0.897742	20	5.49588	1.01851	18	4.49892	1.04108	21	7.38621	0.99043	20	4.99668
XP_012031633.1	PREDICTED: sorcin isoform X1 [Ovis aries]	44.81	8	8	47	183	20.3178	5.33838	0.975246	20	4.26356	1.02442	13	7.15464	0.973025	14	4.55505	0.959292	20	8.63575	0.992917	13	7.28809	0.974623	14	9.39082	1.08171	20	6.34501	0.985407	13	2.36923	1.12075	14	5.41923	0.996328	20	8.73503	1.05168	13	6.29655	0.908137	14	4.44146
XP_012044259.1	PREDICTED: proteasome subunit alpha type-7 isoform X1 [Ovis aries]	44.76	12	12	81	248	27.7514	8.67529	0.99109	25	6.55289	0.980495	32	4.28664	0.935379	24	8.1438	0.985385	25	2.84528	0.97486	32	4.99363	0.968722	24	5.56907	1.02927	25	3.56576	1.0266	32	3.62035	1.04966	24	5.98751	1.00064	25	5.1272	1.03294	32	3.362	1.02918	24	7.31269
XP_004004610.1	PREDICTED: metaxin-2 isoform X2 [Ovis aries]	44.7	8	8	35	264	29.66	6.29053	1.02632	10	5.01706	0.95532	11	6.9339	1.0089	14	7.8911	0.991191	10	3.01638	1.00271	11	5.89083	1.00161	14	6.94162	0.970153	10	2.34002	0.97843	11	5.3533	1.03548	14	4.33639	1.01502	10	5.03165	1.05405	11	3.80583	0.985266	14	3.59577
XP_004006823.1	PREDICTED: GTPase KRas isoform X2 [Ovis aries]	44.68	3	6	13	188	21.4249	8.11865	1.10561	2	2.07376	0.988571	2	3.76037	1.24173	1		0.956828	2	5.97065	0.965862	2	6.98877	1.00233	1		0.951772	2	3.09711	1.03855	2	4.2494	0.854711	1		0.993977	2	4.04078	1.00977	2	5.29834	0.973691	1
XP_014950328.1	PREDICTED: LOW QUALITY PROTEIN: target of Myb protein 1 isoform X1 [Ovis aries]	44.65	16	16	84	533	58.6104	5.0083	0.975396	25	5.63315	0.985933	28	4.0768	1.00891	31	6.3412	0.970467	25	4.71481	0.977173	28	5.84102	1.02587	31	4.83576	1.0075	25	5.36443	1.02332	28	2.43027	0.924207	31	7.88524	1.04347	25	5.736	1.02393	28	5.02774	1.04733	31	7.13326
NP_001156031.1	ADP-ribosylation factor-like protein 8B [Ovis aries]	44.62	2	8	51	186	21.5251	8.42627	1.00034	7	1.98753	0.999941	6	6.53798	1.0455	7	3.61306	0.911602	7	2.72934	0.949538	6	7.31362	1.05772	7	9.64947	0.993042	7	3.37757	1.02002	6	3.47298	0.890143	7	5.09258	1.08904	7	5.01367	0.996411	6	6.24956	1.03422	7	1.60665
XP_014960458.1	PREDICTED: LOW QUALITY PROTEIN: filamin-A isoform X1 [Ovis aries]	44.59	71	71	286	2229	234.541	6.03662	0.989785	85	5.51579	1.00813	84	4.90247	1.12575	117	8.11666	1.15339	85	6.43185	0.988635	84	4.98943	0.952286	117	8.14959	1.0443	85	4.76957	1.0064	84	4.3953	1.00625	117	6.76325	0.812443	85	11.639	0.980693	84	5.81915	0.933453	117	5.54782
XP_004020615.1	PREDICTED: asparagine--tRNA ligase, cytoplasmic isoform X2 [Ovis aries]	44.54	22	22	121	559	64.2943	6.26514	0.992106	35	4.76946	0.984411	40	6.32452	0.950765	45	7.6401	0.962182	35	6.29276	0.98057	40	4.84461	0.951946	45	5.62901	1.01975	35	4.12128	1.02346	40	6.75373	0.992462	45	3.3419	1.02369	35	5.75115	1.01732	40	4.34435	1.10448	45	5.79485
XP_011951839.1	PREDICTED: mitochondrial import inner membrane translocase subunit Tim10 isoform X1 [Ovis aries]	44.44	3	3	8	90	10.3259	6.29053	1.01693	3	2.51399	0.835858	1		1.0186	4	5.24846	0.93953	3	0.595057	1.02741	1		0.999808	4	4.05809	0.944423	3	4.57789	1.07696	1		0.995228	4	6.13363	1.08671	3	2.58355	1.05566	1		0.994602	4	4.0447
XP_004007982.1	PREDICTED: secernin-1 [Ovis aries]	44.44	16	17	160	414	46.2316	4.80518	0.964357	56	8.52047	1.02364	50	6.11044	0.990584	51	8.2468	0.926686	56	12.1245	1.0346	50	5.46469	0.982946	51	9.26742	1.02824	56	8.48796	1.00686	50	6.38183	1.0328	51	6.41281	1.04578	56	8.46108	0.949082	50	6.05983	0.974548	51	5.37073
XP_012031556.1	PREDICTED: aconitate hydratase, mitochondrial isoform X1 [Ovis aries]	44.43	30	30	260	871	94.8714	7.21045	0.990493	81	6.46604	0.978134	90	5.92317	0.953556	89	7.3462	0.965575	81	5.53181	0.992444	90	4.6598	0.952887	89	7.75972	1.04531	81	6.32305	1.02341	90	4.95315	1.03865	89	5.91715	1.00655	81	5.28422	1.00066	90	6.22607	1.03883	89	6.4157
XP_014958632.1	PREDICTED: neuroblast differentiation-associated protein AHNAK isoform X3 [Ovis aries]	44.42	76	76	315	4253	449.614	6.02393	1.1059	93	6.20853	1.07248	94	5.03894	0.979415	108	5.33623	1.08564	93	4.8171	0.981701	94	4.65715	0.873581	108	9.42518	0.96575	93	6.05528	0.943467	94	5.15169	1.11297	108	5.49964	0.852551	93	8.55929	1.02251	94	4.17166	0.992284	108	4.36254
XP_014956996.1	PREDICTED: calmegin isoform X1 [Ovis aries]	44.39	20	21	79	606	69.3192	4.7417	0.89452	26	5.104	1.00863	22	4.01658	1.02128	30	6.26127	1.05529	26	4.84995	0.9686	22	5.00374	0.933692	30	7.96135	1.02779	26	3.68357	1.05085	22	2.43475	1.03549	30	4.56424	1.02746	26	5.88905	0.965715	22	3.41491	0.987553	30	5.16432
XP_004005889.1	PREDICTED: heterogeneous nuclear ribonucleoprotein A1-like isoform X1 [Ovis aries]	44.38	2	13	175	320	34.1762	9.11475	1.0273	14	7.97681	0.993591	13	1.80521	0.994779	26	7.75281	0.97742	14	10.3473	0.936237	13	4.54985	0.993127	26	12.0758	0.992106	14	6.05763	0.960999	13	2.93123	0.974687	26	5.2041	1.01125	14	10.2547	1.05984	13	7.78785	1.01848	26	5.80882
XP_012030140.1	PREDICTED: cAMP-dependent protein kinase catalytic subunit beta isoform X7 [Ovis aries]	44.38	5	15	59	338	39.3253	8.70459	0.984765	4	9.79977	0.988821	3	2.29546	1.06509	6	7.12442	1.04458	4	1.29727	1.01496	3	2.85941	1.0404	6	10.9955	1.03063	4	3.30224	0.973611	3	5.74287	0.979908	6	11.4745	0.917222	4	7.90512	1.03036	3	2.15306	0.94949	6	7.54843
NP_001137364.1	PC4 and SFRS1-interacting protein [Ovis aries]	44.34	22	23	94	530	60.1677	9.12939	0.992337	28	3.6204	0.998566	24	3.22625	0.96408	30	3.30921	0.956084	28	4.9658	1.03677	24	5.36733	0.95796	30	7.35351	1.05109	28	5.02423	1.00757	24	3.87976	1.06589	30	4.36432	0.978242	28	6.01332	0.986452	24	6.0401	0.996287	30	4.6009
XP_012040557.2	PREDICTED: LOW QUALITY PROTEIN: serine/arginine-rich splicing factor 1 [Ovis aries]	44.3	12	12	115	237	27.1035	10.3599	1.01517	37	4.60168	0.980852	42	5.04103	0.988903	36	6.4518	0.98845	37	5.26872	1.04409	42	5.64469	0.965108	36	4.86224	1.00418	37	4.99293	0.986117	42	4.65364	0.987718	36	6.34066	0.963831	37	6.95323	0.977587	42	4.61183	1.03457	36	4.67694
XP_004008536.2	PREDICTED: phenylalanine--tRNA ligase alpha subunit [Ovis aries]	44.28	18	18	86	542	60.8983	8.80713	0.992122	27	5.9035	0.984877	29	5.80589	0.984267	30	7.19005	1.01179	27	4.33466	0.980786	29	5.83062	1.0169	30	6.13933	1.01883	27	7.07442	0.997763	29	5.31787	0.97217	30	4.23728	0.997331	27	7.39084	1.01541	29	9.29744	1.03601	30	7.71078
XP_004010764.1	PREDICTED: C-1-tetrahydrofolate synthase, cytoplasmic isoform X1 [Ovis aries]	44.28	34	34	166	935	101.209	6.94678	0.957506	52	4.58572	1.0105	57	4.33817	1.0293	56	4.66277	1.01383	52	4.69716	0.939775	57	5.96471	0.960458	56	6.04832	1.00706	52	4.99272	1.01489	57	5.41581	0.980126	56	3.73815	1.01106	52	4.12299	1.0331	57	4.52016	1.03313	56	4.75289
XP_014958735.1	PREDICTED: nucleosome assembly protein 1-like 4 isoform X2 [Ovis aries]	44.27	13	14	74	375	42.6898	4.65283	1.02553	20	8.06156	0.996773	17	8.42328	0.972421	23	8.86545	1.00715	20	4.61714	0.996228	17	8.94469	1.0306	23	8.14145	0.974986	20	9.39214	0.993957	17	5.99628	0.989487	23	5.83202	0.981858	20	6.93577	1.004	17	4.77255	1.06967	23	5.27444
NP_001295522.1	serpin H1 precursor [Ovis aries]	44.26	17	17	59	418	46.4772	8.96826	1.10729	21	6.91632	0.971311	19	6.75071	1.03043	19	3.52515	1.05726	21	7.53368	0.953597	19	8.86476	0.919348	19	5.98457	0.917824	21	9.62389	1.02131	19	6.58898	1.03929	19	5.20775	0.945327	21	7.74778	1.05336	19	5.0571	1.01639	19	5.86834
XP_011963751.1	PREDICTED: serpin A3-1-like [Ovis aries]	44.26	4	8	141	235	26.1246	5.61768	1.09336	21	6.84093	0.959332	29	7.15317	0.993797	28	6.99817	0.979473	21	11.0639	1.09177	29	11.3629	1.02621	28	10.1036	1.08378	21	9.37904	0.959774	29	7.68434	0.999404	29	6.78242	0.859171	21	7.90342	1.00327	28	8.31862	0.979884	29	6.54171
XP_004002136.1	PREDICTED: quinone oxidoreductase [Ovis aries]	44.24	13	13	78	330	35.2716	8.45557	0.871915	22	6.70355	1.03059	24	3.96773	0.995176	28	5.28076	0.995134	22	6.2522	0.949716	24	4.71674	0.970853	28	6.11403	1.08906	22	4.28684	0.982301	24	5.18387	0.99204	28	3.36191	1.01943	22	7.14617	1.04909	24	2.97739	1.03697	28	4.45188
XP_014951603.1	PREDICTED: LOW QUALITY PROTEIN: dihydropyrimidinase-related protein 3 isoform X1 [Ovis aries]	44.23	17	22	162	685	73.9598	6.40479	1.10977	32	3.58567	0.836993	25	6.43972	1.07943	34	6.74156	0.888647	32	8.39707	1.00627	25	2.8665	0.999505	34	4.97858	1.10098	32	7.43787	1.04924	25	5.42793	0.968843	34	4.20723	0.86329	32	8.54857	1.09334	25	2.61245	0.961863	34	4.99341
XP_004006995.1	PREDICTED: NADH dehydrogenase [ubiquinone] 1 alpha subcomplex subunit 9, mitochondrial [Ovis aries]	44.21	14	14	62	380	42.9337	9.67139	1.01089	21	3.60273	1.00263	15	4.6451	1.00902	26	2.60938	1.00193	21	6.48356	0.962583	15	6.19481	0.984713	26	5.6094	0.990315	21	6.1562	1.01331	15	3.92233	0.984024	26	3.53128	0.975877	21	3.67558	1.04215	15	3.79468	1.02146	26	3.95419
XP_004010617.1	PREDICTED: retinal dehydrogenase 2 [Ovis aries]	44.21	15	17	80	518	56.6408	5.73193	1.01256	14	6.80602	0.965873	22	5.08352	1.10757	20	4.8539	1.0521	14	6.6056	0.966776	22	3.46767	0.814223	20	8.84452	0.94751	14	4.73809	0.883897	22	11.305	0.977799	20	3.88332	0.950896	14	7.96221	1.19619	22	9.89461	1.07152	20	3.37675
XP_004013786.1	PREDICTED: protein LZIC [Ovis aries]	44.21	8	8	33	190	21.5101	4.94482	1.01726	8	2.36296	0.970638	13	5.36469	1.02568	12	9.72229	1.01012	8	4.40433	1.00879	13	4.6936	0.98147	12	5.87376	0.967915	8	8.83148	0.99971	13	3.54978	1.02616	12	8.1624	1.01032	8	6.47953	1.01774	13	6.22063	0.981177	12	5.50082
XP_004017895.3	PREDICTED: mannose-6-phosphate isomerase [Ovis aries]	44.21	14	14	102	423	46.2967	5.70654	0.942846	32	7.0261	0.983226	34	6.72721	0.934481	34	5.0833	0.968973	32	5.84435	1.0233	34	5.41841	1.03875	34	5.17711	1.02483	32	3.99943	0.984052	34	7.92126	0.987022	34	6.15029	1.04573	32	8.39206	1.0111	34	5.11807	1.05042	34	7.13022
XP_004002024.1	PREDICTED: thioredoxin domain-containing protein 12 [Ovis aries]	44.19	7	7	28	172	19.2316	4.97021	0.952795	9	3.53631	0.951756	9	3.44773	1.00289	10	4.2506	1.07002	9	6.25712	0.962844	9	2.33273	1.04803	10	5.23936	1.00969	9	3.18557	1.11161	9	3.97004	0.938752	10	9.37335	0.991201	9	4.0855	0.987218	9	4.68849	1.01461	10	6.57604
NP_001009733.1	ceruloplasmin precursor [Ovis aries]	44.18	1	34	160	1048	119.05	5.80811	1.08608	2	7.39868	0.984031	2	0.830045	0.951637	3	4.70233	0.906377	2	8.82343	1.02221	2	9.14003	1.05918	3	4.62651	0.974138	2	4.33796	0.947122	2	10.5343	0.938154	3	5.57072	1.03043	2	6.20204	1.05488	2	0.754474	1.02662	3	2.40095
XP_014957007.1	PREDICTED: heat shock 70 kDa protein 4L isoform X2 [Ovis aries]	44.17	28	31	106	840	94.7918	5.70654	0.999125	32	4.0715	1.01624	35	5.44255	0.918428	27	8.5038	1.03235	32	4.24452	1.05825	35	4.59647	1.01535	27	5.37587	1.02313	32	4.9543	0.946386	35	6.44601	1.0192	27	5.62104	0.962939	32	5.28218	0.98714	35	7.94171	1.02395	27	8.76596
XP_004018103.3	PREDICTED: LOW QUALITY PROTEIN: isocitrate dehydrogenase [NADP], mitochondrial [Ovis aries]	44.15	20	20	106	453	50.9041	8.77783	0.99202	28	4.41801	0.981212	41	6.45224	1.03696	37	4.96234	1.09557	28	4.85455	0.940021	41	7.34839	0.990119	37	9.23316	0.928589	28	4.66131	1.03281	41	5.5371	0.963904	37	4.63761	1.00566	28	3.07492	1.04394	41	5.07181	1.04045	37	5.01809
XP_014960187.1	PREDICTED: proSAAS isoform X1 [Ovis aries]	44.14	8	8	140	324	34.0583	9.92041	1.04114	47	7.82027	1.03615	52	5.76307	1.11172	41	8.26118	0.935482	47	8.75062	0.974428	52	7.83022	1.1672	41	7.85435	1.05985	47	9.17409	1.04797	51	8.92892	0.972275	41	5.05204	0.907968	47	9.83432	0.940712	51	5.70087	0.823399	41	10.8583
XP_004007304.3	PREDICTED: succinyl-CoA ligase [ADP/GDP-forming] subunit alpha, mitochondrial isoform X1 [Ovis aries]	44.1	6	6	35	195	20.3627	9.40771	0.974465	11	3.94896	1.00022	12	5.64554	0.94543	12	3.85964	0.995588	11	4.94575	0.987905	12	5.30574	0.943345	12	7.65401	1.04103	11	3.18944	1.00119	12	5.62415	1.07336	12	4.4832	1.00333	11	4.0268	1.03361	12	6.79879	0.999322	12	7.56525
NP_001171150.1	NADH dehydrogenase [ubiquinone] 1 beta subcomplex subunit 8, mitochondrial [Ovis aries]	44.09	6	6	36	186	21.6985	6.11279	1.05444	12	11.1392	1.0143	14	6.3157	0.989755	10	5.92825	1.01582	12	8.42605	1.00444	14	3.01842	0.980805	10	5.81443	0.969896	12	9.80007	1.05341	14	11.3286	0.974881	10	8.70692	0.985624	12	10.1309	0.939732	14	8.59339	1.07528	10	2.05806
XP_004016142.1	PREDICTED: histone H2AX [Ovis aries]	44.06	3	7	95	143	15.1194	10.7407	1.1119	4	4.56439	0.88674	5	2.03092	1.07292	6	4.13752	0.90148	4	4.57686	0.980287	5	6.79981	0.937653	6	7.86748	1.03109	4	1.46248	1.0237	5	2.52272	0.987582	6	7.00427	0.937272	4	3.04012	1.0959	5	2.20842	1.01288	6	5.63923
XP_014948576.1	PREDICTED: LOW QUALITY PROTEIN: neurofilament light polypeptide isoform X1 [Ovis aries]	44.03	18	22	104	536	60.8844	4.67822	0.841682	27	9.85293	0.958229	20	5.82602	0.975615	26	7.09068	0.95645	27	6.88313	1.04994	20	6.17621	0.943446	26	4.96587	1.2324	27	7.20879	1.01394	20	6.66996	1.17038	26	7.46473	0.91185	27	6.14838	0.960248	20	7.40834	0.879569	26	7.78879
XP_004018400.1	PREDICTED: 60S ribosomal protein L17 isoform X1 [Ovis aries]	44.02	7	8	90	184	21.3834	10.1841	0.959486	27	6.54775	0.979613	26	5.31978	0.978443	29	5.65595	1.01133	27	3.33553	0.984797	26	5.84717	1.00353	29	4.14323	0.995826	27	2.92681	1.02143	26	3.97895	0.958947	29	4.80207	1.05194	27	4.4596	1.00891	26	5.91147	1.10542	29	5.44369
XP_004011345.1	PREDICTED: heterogeneous nuclear ribonucleoprotein Q isoform X1 [Ovis aries]	43.98	1	23	154	623	69.5596	8.5874	1.0083	2	4.25501	1.03925	1		0.993578	1		1.08924	2	0.813736	0.966182	1		1.07259	1		0.918252	2	3.39446	0.969332	1		1.01844	1		1.017	2	1.43022	1.0379	1		0.944254	1
XP_014955832.1	PREDICTED: LOW QUALITY PROTEIN: alpha-1B-glycoprotein isoform X1 [Ovis aries]	43.93	13	13	66	412	44.0774	6.91748	1.1346	22	5.14156	1.032	23	5.11706	1.05969	21	6.08191	0.978195	22	9.65719	0.940482	23	10.2487	1.05337	21	3.56075	0.974214	22	6.78866	1.04257	23	8.15557	1.05229	21	7.59516	0.931528	22	8.51058	1.00863	23	9.21775	0.922857	21	9.77705
XP_004020241.1	PREDICTED: programmed cell death protein 4 isoform X1 [Ovis aries]	43.92	16	16	75	469	51.7639	5.16064	1.02626	21	5.44261	1.06599	30	5.5313	1.12523	24	4.24434	1.12089	21	7.69562	1.05697	30	3.87405	1.12785	24	4.49923	0.9034	21	3.38391	0.968288	30	3.77484	0.869913	24	9.68704	0.988565	21	4.44121	0.932423	30	4.00058	0.942159	24	3.87828
XP_004020196.1	PREDICTED: alpha-centractin [Ovis aries]	43.88	8	15	99	376	42.5869	6.63916	0.945587	14	3.89488	1.00649	17	3.16795	0.932874	16	7.27219	0.984795	14	4.96049	1.0026	17	4.86275	0.957877	16	6.63499	1.03739	14	6.84285	1.00171	17	3.77567	1.06421	16	7.16694	1.01203	14	11.7151	0.989791	17	4.04087	1.01193	16	6.44384
XP_011988376.1	PREDICTED: heterogeneous nuclear ribonucleoprotein A3 isoform X2 [Ovis aries]	43.8	15	19	204	379	39.6276	9.01221	1.01403	58	6.38725	0.997573	59	5.16214	0.968963	67	7.35309	0.988071	58	8.29143	1.00178	59	6.43252	0.988893	67	5.51007	1.01351	58	5.08293	1.00757	59	5.82678	1.01531	67	4.76282	0.988616	58	6.59766	0.999477	59	5.60236	1.01081	67	7.68794
XP_014956894.1	PREDICTED: LOW QUALITY PROTEIN: ras-related protein Rab-35 isoform X1, partial [Ovis aries]	43.72	6	8	61	199	22.5576	8.88037	1.04664	11	4.85425	1.00897	11	5.59848	1.02486	10	4.41178	0.999428	11	8.04518	1.01115	11	2.45037	0.954717	10	7.33725	0.98467	11	8.73163	1.0448	11	6.98432	1.01356	10	4.43295	0.965428	11	3.59384	0.935201	11	7.90712	1.00536	10	6.93867
XP_004023212.2	PREDICTED: LOW QUALITY PROTEIN: rRNA 2'-O-methyltransferase fibrillarin [Ovis aries]	43.67	13	13	47	316	33.5003	10.1401	0.973626	15	3.51881	0.951029	18	3.75038	0.989006	14	5.63928	0.979058	15	4.65947	1.01915	18	5.11729	1.01677	14	8.57735	1.00414	15	4.42123	0.986395	18	6.70218	1.014	14	8.2704	1.02	15	3.21753	1.03439	18	6.9336	0.994169	14	8.23888
NP_001009201.1	biglycan precursor [Ovis aries]	43.63	12	12	98	369	41.4966	7.26904	1.17419	31	4.50655	0.937009	28	3.65092	0.88438	38	7.17575	1.23426	31	9.95284	1.07275	28	4.56597	0.789156	38	17.8516	0.937518	31	7.63467	1.00695	28	4.24733	1.57922	38	18.6455	0.70652	31	17.4408	0.984245	28	3.53024	0.642593	38	26.1252
XP_004002740.2	PREDICTED: LOW QUALITY PROTEIN: NADH dehydrogenase [ubiquinone] iron-sulfur protein 2, mitochondrial [Ovis aries]	43.63	14	14	62	463	52.3944	6.84424	1.02222	19	6.23745	1.02955	20	4.05519	1.02358	23	10.8868	1.01635	19	1.62825	0.978648	20	5.26017	0.994536	23	6.14468	0.975584	19	4.24547	0.993042	20	4.80436	0.975263	23	4.8908	1.00779	19	7.19902	1.00235	20	3.82755	1.00066	23	6.13966
XP_004015102.1	PREDICTED: mitotic spindle-associated MMXD complex subunit MIP18 [Ovis aries]	43.56	4	4	7	163	17.7011	5.07178	0.867866	2	15.7233	1.00901	1		0.916113	4	5.74126	0.995151	2	16.3022	0.858256	1		0.999151	4	10.1206	0.992286	2	2.12351	1.07668	1		1.06807	4	5.74209	1.12956	2	28.6642	1.05669	1		0.980667	4	2.57344
XP_011954661.1	PREDICTED: drebrin-like protein isoform X1 [Ovis aries]	43.49	1	14	67	430	48.5388	4.97021	0.951718	1		0.942199	2	15.6021	0.912425	1		0.985495	1		0.986886	2	1.42222	0.909268	1		1.06655	1		1.02781	2	7.19371	1.04479	1		0.988007	1		1.04037	2	4.39981	1.09488	1
XP_014948748.1	PREDICTED: clusterin isoform X2 [Ovis aries]	43.48	16	16	231	437	50.7171	6.29053	1.00073	66	8.08687	1.2161	78	15.95	0.863481	87	16.3451	1.1655	66	7.72191	0.858923	78	12.1588	0.923882	87	14.1345	1.01359	66	8.74387	0.927647	78	11.2011	1.26386	87	20.5927	0.823687	66	12.9108	1.01956	78	6.92938	0.827254	87	15.7177
XP_004004942.1	PREDICTED: lanC-like protein 1 [Ovis aries]	43.36	13	13	83	399	45.3285	7.51807	1.05069	26	5.13888	0.994084	26	5.66823	0.959402	31	7.43739	0.949053	26	7.56172	1.12047	26	4.39569	1.06248	31	10.7579	1.03569	26	5.51852	0.997243	26	4.47649	0.993163	31	5.76932	0.952812	26	8.80576	0.891654	26	7.67943	1.01354	31	5.72089
XP_011954662.1	PREDICTED: drebrin-like protein isoform X2 [Ovis aries]	43.36	0	14	64	429	48.4517	4.97021
NP_001009464.1	glycoprotein hormones alpha chain precursor [Ovis aries]	43.33	5	5	29	120	13.5785	8.45557	1.42642	8	16.4445	0.93838	10	2.16623	1.39063	11	22.9558	1.20875	8	13.0789	1.06576	10	1.94205	1.17582	11	19.3293	0.636234	8	32.0435	1.34287	10	11.973	0.883527	11	18.1006	0.780861	8	15.4513	0.597839	10	32.1404	0.724798	11	31.7272
XP_011950465.1	PREDICTED: apolipoprotein E isoform X1 [Ovis aries]	43.27	14	14	93	342	39.2364	8.11865	0.968338	29	6.57124	1.09032	29	9.88736	0.830606	35	19.3177	0.953606	29	6.84756	0.914502	29	10.052	0.957216	35	6.69854	1.12853	29	5.80927	0.873506	29	11.5222	1.11382	35	7.00979	0.931353	29	7.13037	1.10109	29	8.80855	1.04564	35	7.83398
NP_001009380.1	lutropin subunit beta precursor [Ovis aries]	43.26	4	4	37	141	15.1456	7.47412	1.31803	9	5.9761	0.928912	13	5.14319	1.26201	15	12.9226	1.27524	9	7.05253	1.05509	13	4.67579	1.19224	15	10.7497	0.70415	9	10.3696	1.36619	13	12.5662	0.877268	15	13.8164	0.748297	9	8.26684	0.632879	13	21.7755	0.750191	15	20.9527
XP_004010354.1	PREDICTED: NEDD8 [Ovis aries]	43.21	5	5	30	81	9.06595	8.42627	0.962781	10	8.28611	1.00798	11	4.53197	0.979011	9	2.58492	0.984164	10	8.20762	1.03658	11	10.2126	0.930965	9	4.75245	1.057	10	8.52356	0.984382	11	3.0317	1.01394	9	8.60735	0.999517	10	8.24172	1.00385	11	2.49303	1.05099	9	8.49049
XP_004014203.1	PREDICTED: synaptosomal-associated protein 25 isoform X1 [Ovis aries]	43.2	1	8	39	206	23.3002	4.76709	1.04738	3	6.36145	1.01579	3	8.74631	1.13238	2	0.700559	0.898587	3	6.00238	0.989395	3	2.76199	1.04694	2	1.40559	1.00211	3	3.74888	1.04821	3	4.51807	0.980843	2	0.283902	1.04871	3	7.15278	0.941868	3	10.3724	0.893066	2	0.122632
NP_001009801.1	oxytocin-neurophysin 1 precursor [Ovis aries]	43.2	3	4	44	125	12.6237	5.8335	1.38083	16	9.70627	0.461472	9	68.1835	1.73028	4	6.55388	0.353056	15	66.6398	1.08595	9	6.14939	0.713122	4	7.4921	1.65256	16	11.7909	1.10493	9	2.29595	0.691785	4	11.6513	0.470955	16	26.31	1.33329	9	11.5496	0.954382	4	3.76741
NP_001159361.1	ATP synthase subunit O, mitochondrial [Ovis aries]	43.19	1	8	37	213	23.4046	9.89111							0.953918	1								1.00211	1								1.06068	1								0.97975	1
XP_004021007.1	PREDICTED: general transcription factor II-I isoform X5 [Ovis aries]	43.11	33	33	81	958	107.96	7.94287	1.01323	23	4.76869	1.01744	23	4.65091	1.02419	31	8.01451	1.03049	23	5.83046	1.02306	23	4.23711	1.02503	31	5.29587	0.96118	23	3.03919	0.989072	23	3.78534	0.9939	31	6.69014	1.02177	23	4.16732	0.975046	23	3.40167	0.976599	31	6.4241
XP_004009891.1	PREDICTED: signal recognition particle subunit SRP72 [Ovis aries]	43.07	24	24	108	671	74.6509	9.23193	0.991577	38	4.97041	1.00778	31	6.64959	0.962649	38	6.32179	1.0344	38	4.87119	0.989169	31	4.83967	1.01528	38	6.44039	0.983464	38	3.9035	1.02813	31	5.11243	0.958292	38	4.76885	0.998655	38	7.15185	0.988014	31	5.08	1.0852	38	6.08186
XP_004022826.2	PREDICTED: argininosuccinate lyase isoform X1 [Ovis aries]	43.02	16	16	57	451	50.3446	6.59521	0.924502	23	12.6605	1.0249	14	4.64659	0.852432	20	8.9631	0.984913	23	5.13298	0.991967	14	5.75171	0.913811	20	5.0753	1.06863	23	5.94424	0.977729	14	1.65215	1.01053	20	5.02189	1.01261	23	7.08071	1.01168	14	4.83876	1.17521	20	6.43867
XP_004006878.1	PREDICTED: rho GDP-dissociation inhibitor 2 isoform X2 [Ovis aries]	43	5	5	14	200	22.7915	5.19873	1.12839	7	3.51614	1.07352	5	6.37188	1.07797	2	4.65215	1.02506	7	2.29339	0.902607	5	5.9891	0.948311	2	3.41211	0.924997	7	3.81016	0.956391	5	2.94156	0.852987	2	27.1876	0.879866	7	4.23834	1.0989	5	2.6687	1.12049	2	16.4765
XP_012043175.1	PREDICTED: neudesin isoform X1 [Ovis aries]	42.99	3	3	10	107	11.8559	4.97021	0.881036	2	0.783977	1.07877	5	5.06521	1.03733	3	2.20505	1.08916	2	1.0994	0.936991	5	3.11968	0.980019	3	2.80218	1.13161	2	0.419101	0.980067	5	3.26942	0.966751	3	0.878393	0.885387	2	1.40504	1.00153	5	4.22053	1.03765	3	0.456229
XP_014952992.1	PREDICTED: ezrin isoform X1 [Ovis aries]	42.96	2	20	147	419	50.1207	6.72705	0.949482	3	2.1904	1.07451	4	1.25993	0.791807	3	10.5749	1.02288	3	2.4761	0.952448	4	0.810806	0.910815	3	3.46165	1.03746	3	1.63397	0.963348	4	1.38261	1.15659	3	2.13463	0.992193	3	1.43134	1.03685	4	2.4281	1.0898	3	0.540473
XP_004003139.1	PREDICTED: 26S proteasome non-ATPase regulatory subunit 2 [Ovis aries]	42.95	32	32	150	908	100.164	5.19873	0.967347	45	5.13569	1.00497	50	5.35352	0.979784	55	5.17469	0.992002	45	3.81227	1.00555	50	5.54171	0.966456	55	5.69567	1.02447	45	5.69129	1.01663	50	4.88992	1.01885	55	5.52225	1.0177	45	4.48806	0.993548	50	4.41842	1.03151	55	5.45638
XP_014950733.1	PREDICTED: guanine nucleotide-binding protein G(i) subunit alpha-1 isoform X1 [Ovis aries]	42.94	5	14	128	354	40.3352	5.97314	1.01008	8	11.2953	1.02759	2	2.94194	1.00518	5	3.61525	1.02145	8	3.15599	1.13203	2	7.66366	0.970204	5	2.31299	1.00861	8	2.84583	0.876658	2	1.52581	1.07842	5	3.34162	0.967263	8	6.42075	0.982849	2	10.026	0.947571	5	8.75397
XP_004002040.1	PREDICTED: carnitine O-palmitoyltransferase 2, mitochondrial [Ovis aries]	42.86	24	25	81	658	74.3977	8.1333	0.979684	23	4.03505	1.00312	22	4.87169	0.989719	35	7.17027	1.00424	23	6.77907	0.953501	22	6.45091	0.933247	35	10.2576	0.98777	23	4.21958	1.01294	22	3.61475	1.00358	35	5.28974	1.06242	23	7.70904	1.04965	22	6.56884	1.04065	35	5.70958
XP_004023112.2	PREDICTED: prostaglandin E synthase 2-like, partial [Ovis aries]	42.86	1	6	25	140	15.9981	7.06396	0.97296	2	0.792315	1.00748	2	1.47131	0.975295	1		0.981285	2	2.80468	0.966459	2	2.10036	0.932864	1		1.00543	2	0.447506	0.98733	2	1.62234	1.01586	1		1.04562	2	2.19265	1.0481	2	2.1746	1.05973	1
XP_012033444.1	PREDICTED: scaffold attachment factor B1 isoform X1 [Ovis aries]	42.76	24	33	178	1375	152.945	4.86865	0.985402	30	4.62185	0.984882	40	6.15173	0.963802	37	5.70998	0.954728	30	6.71025	1.02621	40	6.47695	0.955538	37	5.54259	1.01506	30	5.20938	0.997481	40	5.47754	1.01574	37	4.72639	1.0293	30	7.09381	0.987251	40	5.70811	1.05406	37	6.53112
XP_014957489.1	PREDICTED: sorting nexin-6 isoform X1 [Ovis aries]	42.76	12	12	40	290	33.5533	8.57275	0.973743	14	3.69586	0.990574	11	3.13456	0.968911	13	5.629	1.02605	14	2.76686	1.02494	11	5.12039	0.954604	13	5.56237	1.00622	14	2.74011	0.991411	11	5.28913	1.02384	13	5.57218	0.991871	14	4.07794	1.00011	11	4.68921	1.02322	13	2.96129
XP_014954960.1	PREDICTED: elongation factor 1-alpha 2 isoform X1 [Ovis aries]	42.73	6	17	339	543	59.0247	9.20264	0.941803	6	4.49428	0.920253	6	3.20198	0.836707	8	11.4288	0.971597	6	6.10504	1.07265	6	5.00487	0.866246	8	2.11039	1.0679	6	6.8822	1.04696	6	1.50092	1.28735	8	13.0804	1.05699	6	1.06423	0.954536	6	3.7691	0.893208	8	14.2683
XP_004002579.1	PREDICTED: protein S100-A16 [Ovis aries]	42.72	4	4	12	103	11.7971	8.38232	1.07632	4	1.30147	1.08827	4	1.45881	1.00848	4	9.33122	1.06523	4	10.0983	1.04818	4	0.843495	0.961569	4	6.66364	0.952681	4	13.6419	0.937985	4	3.49378	1.04696	4	5.74888	0.890951	4	9.84361	0.963433	4	0.378699	0.974047	4	10.553
XP_004006770.1	PREDICTED: eukaryotic translation initiation factor 3 subunit D isoform X3 [Ovis aries]	42.7	17	17	59	548	63.8904	6.04932	0.949927	14	5.75503	0.977941	19	2.95029	0.982695	26	11.9215	0.974835	14	7.07103	1.00926	19	5.74282	0.959297	26	6.33169	1.04221	14	6.09989	1.02167	19	3.48615	1.008	26	5.21876	1.03141	14	4.62975	1.00502	19	8.1829	1.04388	26	6.63058
XP_004011834.1	PREDICTED: eukaryotic translation initiation factor 3 subunit E [Ovis aries]	42.7	17	17	60	445	52.1574	6.03662	0.969349	20	5.10199	0.996146	22	1.78721	0.989879	18	5.89855	1.04422	20	6.26148	0.974397	22	9.75024	1.02319	18	6.1144	1.00879	20	4.25449	1.00015	22	6.01916	1.0055	18	7.46187	1.00736	20	5.61901	1.01079	22	3.79397	1.01154	18	6.11206
XP_004002481.1	PREDICTED: histone H2A type 2-C [Ovis aries]	42.64	1	7	148	129	13.9798	10.9019	1.072	1		1.04424	1					0.92616	1		1.02455	1					1.01465	1		0.960073	1					0.980659	1		0.986416	1
XP_004006885.1	PREDICTED: histone H2A.J [Ovis aries]	42.64	1	7	148	129	14.0109	10.9019				0.813791	1		0.895002	1					1.19203	1		0.957176	1					0.987381	1		0.997817	1					1.01227	1		1.12541	1
XP_011958742.1	PREDICTED: microtubule-associated protein RP/EB family member 2 isoform X5 [Ovis aries]	42.61	9	11	43	284	32.2449	5.43994	0.970546	14	13.0437	0.982844	10	3.63256	0.992419	10	11.4189	1.02403	14	5.59559	1.01933	10	5.21439	1.00694	10	8.0704	1.013	14	7.61304	1.02385	10	2.13317	0.970503	10	10.5586	1.01208	14	6.06758	0.998813	10	3.07291	1.02022	10	6.78463
XP_004023200.2	PREDICTED: nucleolin isoform X1 [Ovis aries]	42.6	29	29	317	669	73.1675	4.51318	0.960441	109	6.03635	0.967196	97	4.81105	0.913354	111	8.64504	0.944871	109	6.43472	1.05667	97	5.75146	0.950258	111	7.97714	1.03128	109	4.72661	1.0059	97	4.49336	1.0709	111	5.85892	1.07037	109	6.212	0.981254	97	4.8845	1.04204	111	5.27034
XP_014948977.1	PREDICTED: small ubiquitin-related modifier 1 isoform X1 [Ovis aries]	42.57	5	5	6	101	11.5497	5.51611	0.978674	2	4.0864	1.00244	2	5.047	0.941133	2	4.44295	0.937139	2	3.19658	0.985724	2	5.76483	0.917778	2	3.87492	1.0055	2	4.69604	1.03265	2	0.756322	1.0021	2	11.1799	1.07896	2	4.12409	0.984853	2	0.0960793	1.10512	2	11.6199
NP_001106288.1	calpain-2 catalytic subunit [Ovis aries]	42.57	22	22	84	700	79.8928	4.99561	1.00802	25	4.04049	1.00789	28	3.72272	0.935763	31	5.69171	0.987089	25	5.19994	0.976238	28	4.84021	0.965565	31	5.21606	1.01942	25	3.72884	1.02192	28	3.29501	1.05732	31	6.32041	0.9965	25	9.04505	0.994925	28	3.11641	1.0056	31	9.56038
XP_012041485.1	PREDICTED: junction plakoglobin isoform X1 [Ovis aries]	42.55	20	24	58	745	81.7377	6.04932	0.949822	12	4.9023	1.0456	13	2.31779	0.992626	20	7.24941	0.982186	12	5.07331	0.932245	13	8.61325	0.988837	20	5.33966	1.01725	12	3.83481	0.994929	13	4.42887	0.962271	20	2.85787	1.04232	12	6.16712	1.02898	13	7.44597	1.05941	20	5.52465
XP_004013081.1	PREDICTED: probable ATP-dependent RNA helicase DDX5 [Ovis aries]	42.51	18	26	151	614	69.1047	8.92432	0.943614	33	5.5302	0.982392	37	4.15949	0.973435	30	4.37116	0.997453	33	4.87243	0.987357	37	6.2518	0.95122	30	4.9157	1.03536	33	3.64936	1.02726	37	2.89481	1.06814	30	3.26958	1.02377	33	6.10678	1.00285	37	5.23227	0.993433	30	3.86392
XP_004016428.1	PREDICTED: eukaryotic translation initiation factor 3 subunit M isoform X1 [Ovis aries]	42.51	12	12	38	374	42.4618	5.63037	0.977644	10	6.00598	1.01368	8	4.99487	1.01015	13	5.63039	1.02967	10	4.68713	0.941367	8	4.76915	1.02013	13	4.47634	1.01649	10	3.28608	1.00888	8	1.8234	1.00246	13	4.17144	0.943462	10	2.924	1.05576	8	10.1608	0.992783	13	5.24182
XP_004011854.1	PREDICTED: neurocalcin-delta [Ovis aries]	42.49	4	7	14	193	22.2309	5.35107	1.06148	1		1.08447	4	5.39781	0.935989	2	5.43437	1.0661	1		0.849852	4	2.49189	0.881597	2	8.59866	0.967393	1		1.05657	4	4.89821	1.05867	2	8.8154	0.921512	1		1.00972	4	5.65265	1.07727	2	0.62755
NP_001155346.1	ras-related protein Rab-21 [Ovis aries]	42.34	7	7	36	222	24.1752	7.94287	0.967245	15	9.50916	0.972482	8	2.73894	0.976806	13	7.01617	1.00376	15	7.62666	1.0112	8	2.82299	1.00962	13	5.57466	1.0106	15	4.79893	1.01797	8	5.51505	0.967999	13	3.75807	1.02248	15	7.55391	0.9796	8	3.06789	1.04674	13	3.1037
XP_011999073.1	PREDICTED: ceruloplasmin isoform X2 [Ovis aries]	42.32	1	34	157	1061	120.57	5.70654	1.09914	1		1.00756	2	9.53822				0.958309	1		1.12969	2	3.86538				0.999841	1		0.904509	2	3.58381				0.940769	1		0.974058	2	8.50727
XP_014952587.1	PREDICTED: reticulon-1 isoform X2 [Ovis aries]	42.3	14	20	110	688	75.064	4.75439	0.953232	20	3.42729	1.0236	21	6.56398	0.940363	25	10.2124	0.961344	20	7.09761	0.967535	21	5.26419	0.987017	25	8.50758	1.0673	20	5.90676	1.01467	21	6.17596	1.03445	25	5.30226	1.00956	20	5.82415	0.991202	21	5.14347	1.03753	25	6.32948
XP_011952573.1	PREDICTED: succinate dehydrogenase [ubiquinone] flavoprotein subunit, mitochondrial isoform X1 [Ovis aries]	42.26	19	19	82	665	72.7253	7.59131	1.02614	27	3.28581	1.00857	29	5.16599	0.92637	26	8.16989	0.965272	27	4.98276	1.01712	29	6.21765	0.911787	26	6.35796	1.0046	27	5.67871	0.983753	29	3.87924	1.10233	26	4.64371	0.995914	27	4.70254	1.00484	29	4.44973	1.019	26	6.61548
NP_001157069.1	ras suppressor protein 1 [Ovis aries]	42.24	9	9	29	277	31.5317	8.646	1.05587	9	3.9874	0.984918	9	3.6604	1.03122	11	7.89123	0.992054	9	2.43996	0.959958	9	3.69295	0.998638	11	6.89536	0.945065	9	4.45279	1.0362	9	2.68287	0.987595	11	4.13921	0.998383	9	6.86317	1.02419	9	5.53617	0.995904	11	6.10928
XP_011957581.1	PREDICTED: NADH dehydrogenase [ubiquinone] flavoprotein 1, mitochondrial isoform X1 [Ovis aries]	42.24	14	14	73	464	50.5877	8.20654	0.969294	24	7.37402	1.02445	23	5.7713	0.998797	26	5.11308	1.00959	24	3.8573	0.952731	23	3.63505	0.986709	26	6.34906	0.987627	24	5.74448	1.01298	23	2.86339	1.00394	26	5.14099	1.01777	24	5.70927	1.05475	23	3.7054	1.0345	26	6.4866
XP_012016247.1	PREDICTED: probable ATP-dependent RNA helicase DDX31 isoform X1 [Ovis aries]	42.15	27	27	135	707	78.3043	9.48096	0.984577	41	4.0247	0.96361	41	4.2624	0.956844	48	5.35745	0.95539	41	5.6459	1.0186	41	5.69465	0.972392	48	4.58803	1.05794	41	4.84855	1.03207	41	5.308	1.01854	48	4.78197	0.996681	41	5.44632	0.992967	41	5.25738	1.02671	48	3.77318
XP_011961306.2	PREDICTED: proline synthase co-transcribed bacterial homolog protein isoform X1 [Ovis aries]	42.15	8	8	41	223	24.4965	6.52197	0.967057	16	8.81053	1.0236	13	3.28525	1.01817	12	7.51639	0.970269	16	9.31851	0.937517	13	9.3406	1.00797	12	2.30866	1.0301	16	4.74663	1.04707	13	4.04309	0.927507	12	0.922267	1.0649	16	10.5474	1.00903	13	2.89024	1.05396	12	4.99567
XP_014949737.1	PREDICTED: putative peptidyl-tRNA hydrolase PTRHD1 [Ovis aries]	42.14	5	5	27	140	15.9624	9.29053	0.896728	10	8.14196	1.00135	7	8.01876	0.921921	10	4.76718	0.993061	10	5.35942	0.970672	7	6.49584	0.967829	10	7.03619	1.02878	10	3.40519	0.937669	7	6.70638	1.03808	10	7.61314	1.07236	10	3.25687	1.06781	7	1.47117	0.987538	10	12.3419
XP_004018237.1	PREDICTED: drebrin-like protein isoform X4 [Ovis aries]	42.08	1	14	63	423	47.7824	4.99561	1.06439	2	6.49018							0.979987	2	12.0317							1.00271	2	0.861364							0.949297	2	4.90963
XP_014960519.1	PREDICTED: cullin-4B isoform X3 [Ovis aries]	42.08	3	40	161	903	103.093	8.1333	1.03439	2	1.69901				1.14131	3	2.71887	0.992828	2	5.30401				1.00747	3	8.92193	1.0158	2	1.53915				1.14397	3	0.0787864	0.956575	2	1.10099				0.779844	3	11.6269
XP_004008518.1	PREDICTED: dnaJ homolog subfamily B member 1 isoform X4 [Ovis aries]	42.06	12	13	45	340	38.1934	8.63135	1.01041	15	10.6232	0.985531	11	7.9492	0.998569	13	10.6811	0.968405	15	2.86334	1.05806	11	7.916	0.932388	13	4.56275	1.01937	15	4.0518	0.988431	11	2.94716	1.06101	13	2.91477	1.00892	15	5.84719	0.98349	11	5.79396	0.984407	13	9.89444
XP_004012777.1	PREDICTED: fatty aldehyde dehydrogenase isoform X2 [Ovis aries]	42.06	17	17	119	485	53.9452	7.69385	1.02919	41	3.87523	1.00648	40	4.75238	0.925494	38	6.38741	1.03559	41	6.24617	1.12372	40	6.30209	1.00985	38	5.1461	1.01321	41	4.52172	0.887908	40	6.28722	1.03135	38	3.2091	0.914391	41	6.83202	1.01324	40	4.39233	1.04883	38	4.48504
XP_004019198.2	PREDICTED: valacyclovir hydrolase isoform X1 [Ovis aries]	42.05	12	12	50	302	33.7875	8.92432	0.926484	18	8.14535	0.927804	15	9.81496	1.05308	16	7.22827	1.04533	18	7.46931	0.912729	15	12.4708	0.987151	16	6.42676	1.05103	18	5.66648	1.11761	15	14.8888	1.12588	16	10.9642	0.981123	18	4.38678	1.05438	15	5.57688	0.804921	16	11.4081
XP_004019658.1	PREDICTED: heterogeneous nuclear ribonucleoprotein U-like protein 2 isoform X1 [Ovis aries]	42.03	27	27	119	747	84.8479	4.89404	1.01619	36	5.15028	0.994244	44	4.62499	1.01252	38	6.11603	1.02718	36	4.37803	1.02033	44	5.0098	1.00353	38	5.23546	0.978211	36	4.98894	1.0002	44	3.29106	0.99522	38	6.48076	1.01652	36	7.39947	0.991642	44	3.73527	0.996862	38	8.08639
XP_012045350.1	PREDICTED: V-type proton ATPase subunit d 1 isoform X1 [Ovis aries]	41.97	11	11	62	274	31.6559	5.19873	1.04141	21	6.53504	1.02052	22	4.25151	1.06294	19	4.203	0.91419	21	6.52945	0.98436	22	5.03691	0.993038	19	3.61183	1.04447	21	4.17512	1.03245	22	2.93111	1.00263	19	10.1309	0.991708	21	3.96451	0.960717	22	3.37137	0.945905	19	7.66156
XP_014948746.1	PREDICTED: cytoplasmic aconitate hydratase [Ovis aries]	41.96	28	28	84	889	98.0666	7.94287	0.950252	30	5.93397	0.989488	26	6.1738	0.990875	28	7.24281	0.989593	30	4.14385	1.01537	26	5.81331	0.995784	28	6.23805	1.02463	30	2.54275	0.970495	26	6.11557	1.00059	28	7.4927	1.03432	30	5.45425	1.03697	26	4.78055	0.999879	28	6.39585
XP_004014960.1	PREDICTED: craniofacial development protein 1 [Ovis aries]	41.95	8	10	25	298	33.3104	4.84326	1.0009	7	5.8759	1.01187	6	4.45189	0.977468	8	6.02098	1.03038	7	0.876165	1.02017	6	8.44887	0.976122	8	4.41619	0.974147	7	1.28862	0.986012	6	7.71321	1.05499	8	1.68919	1.00785	7	6.42469	0.995577	6	4.97426	0.971182	8	4.87194
XP_004004229.2	PREDICTED: neurofilament medium polypeptide isoform X1 [Ovis aries]	41.89	30	35	163	950	104.703	4.98291	0.90501	39	8.47045	0.922146	45	8.66726	1.03609	43	6.7377	0.919064	39	8.13437	1.04572	45	7.50401	1.00565	43	4.40096	1.17261	39	10.1463	1.01847	45	4.65904	1.02419	43	6.43952	0.971406	39	4.47584	1.01675	45	4.87488	0.958649	43	5.65061
XP_004009680.1	PREDICTED: 60S ribosomal protein L34 [Ovis aries]	41.88	6	6	58	117	13.2845	11.4731	0.987775	23	3.78867	0.973146	16	1.90452	0.959563	19	4.23713	1.00998	23	5.84274	0.96431	16	2.48823	0.973762	19	5.34776	1.00258	23	5.32027	1.031	16	2.92679	0.983969	19	5.18572	1.01035	23	5.25735	1.04533	16	2.5613	1.06764	19	6.88291
XP_004011178.1	PREDICTED: phosphoacetylglucosamine mutase [Ovis aries]	41.88	20	20	99	542	59.8004	6.20166	0.92311	35	8.24075	0.950829	27	9.33545	1.01829	37	5.62423	0.969832	35	9.29481	1.0341	27	5.1117	0.987894	37	8.83073	0.990367	35	6.22404	1.02705	27	6.5433	0.956349	37	6.71758	1.08316	35	7.5495	1.00356	27	6.20742	1.03845	37	9.53562
XP_004004337.1	PREDICTED: stomatin-like protein 2, mitochondrial [Ovis aries]	41.85	11	11	37	356	38.7613	7.94287	0.948281	11	5.34659	0.98612	13	8.44819	0.963336	13	8.00199	0.978738	11	3.73388	0.999954	13	3.01675	0.947801	13	6.01417	1.04024	11	3.26261	1.04545	13	4.21224	1.05727	13	3.15606	1.00246	11	6.96883	0.986412	13	4.2571	1.02107	13	3.3765
XP_004008632.1	PREDICTED: NADH dehydrogenase [ubiquinone] 1 alpha subcomplex subunit 11 [Ovis aries]	41.84	4	4	8	141	14.7175	8.71924	1.04445	4	3.63109	1.03179	2	1.20324	1.13303	2	2.59082	1.03311	4	0.384368	0.998341	2	0.906549	1.0092	2	10.1211	0.961316	4	4.0974	1.04044	2	11.7108	0.960872	2	7.2911	0.946818	4	9.28393	0.931496	2	11.7447	0.937483	2	2.09909
XP_004010741.1	PREDICTED: reticulon-1 isoform X1 [Ovis aries]	41.83	2	8	49	208	23.6177	8.90967	1.03589	1		0.858531	3	6.86669	0.930917	1		1.04441	1		0.947835	3	8.99753	1.00609	1		1.02847	1		1.1354	3	8.3554	1.05546	1		0.892201	1		0.963509	3	0.472958	1.00072	1
NP_001156022.1	ADP-ribosylation factor-related protein 1 [Ovis aries]	41.79	7	7	18	201	22.6294	7.12256	1.00468	5	2.82222	1.00223	6	3.55628	0.965257	7	5.21684	1.06571	5	7.03855	1.07747	6	3.25648	1.02464	7	3.46371	0.992164	5	7.86286	0.966131	6	3.66992	0.986588	7	3.65901	1.02777	5	0.369774	0.974372	6	3.01879	1.01707	7	1.31048
XP_012032567.1	PREDICTED: caldesmon isoform X2 [Ovis aries]	41.78	18	19	68	529	60.4989	6.46826	1.08909	24	6.92447	0.951736	21	6.18874	1.16481	21	5.23791	1.14646	24	7.49161	0.997842	21	4.88665	0.951447	21	4.04353	0.963709	24	5.92723	1.01186	21	4.09961	1.05048	21	4.59001	0.802747	24	11.3065	1.01467	21	5.36324	0.836236	21	6.57469
XP_004018480.1	PREDICTED: 60S ribosomal protein L5 isoform X1 [Ovis aries]	41.75	13	13	100	297	34.3227	9.71533	1.00515	30	6.22779	0.958149	34	6.07316	0.962278	32	5.53906	1.00512	30	5.45221	0.994845	34	7.81814	0.971739	32	4.95832	0.985789	30	3.84536	1.03431	34	4.18381	0.972773	32	6.52549	1.02333	30	6.41778	1.00769	34	5.72506	1.07098	32	6.72468
XP_011961414.1	PREDICTED: protein Hook homolog 3 isoform X2 [Ovis aries]	41.75	26	27	69	721	83.4018	5.24951	0.964496	25	4.92128	0.974581	18	3.61624	0.963883	25	5.1551	0.999357	25	5.60181	1.0136	18	6.02763	0.98843	25	4.9861	1.00631	25	5.18639	1.01888	18	2.03795	0.990026	25	4.40491	1.03842	25	4.00322	0.97877	18	5.6907	1.018	25	2.86726
XP_014955860.1	PREDICTED: LOW QUALITY PROTEIN: lysine--tRNA ligase isoform X1 [Ovis aries]	41.73	22	22	104	623	71.3194	6.66846	0.981408	31	7.34292	0.958752	39	6.03192	0.960043	34	8.64714	1.02244	31	6.10003	1.00444	39	7.18569	0.963479	34	6.62406	0.997899	31	4.11985	1.01317	39	6.36527	1.00175	34	5.34845	1.02916	31	7.20053	1.0224	39	5.76668	1.06449	34	7.01938
XP_012040701.1	PREDICTED: AP-2 complex subunit beta isoform X2 [Ovis aries]	41.73	20	33	154	937	104.445	5.37646	0.989213	28	5.31733	0.979391	32	2.80252	1.0289	29	8.39455	0.99455	28	10.8933	0.968989	32	9.71182	0.988619	29	5.54887	1.03467	28	5.90085	0.981107	32	6.47164	1.02303	29	8.49204	0.958235	28	8.98292	1.03931	32	7.14422	0.978502	29	7.17271
NP_001009393.1	antithrombin-III precursor [Ovis aries]	41.72	17	17	109	465	52.4658	6.85889	1.05632	30	4.2788	0.993199	39	6.25267	1.09143	40	7.23387	0.98357	30	5.5213	0.971221	39	7.14622	0.998781	40	4.6331	1.10331	30	4.30622	0.971931	39	4.84674	0.899922	40	14.3641	0.821856	30	10.1812	1.06695	39	7.19711	1.01995	40	6.03496
XP_004004314.1	PREDICTED: histidine triad nucleotide-binding protein 2, mitochondrial isoform X2 [Ovis aries]	41.72	4	4	25	163	17.1623	8.88037	0.855624	7	20.3926	0.985475	11	5.85445	0.972434	7	4.59185	1.09781	7	3.30921	0.945374	11	9.13366	0.898537	7	9.83031	1.01276	7	4.50002	1.01336	11	3.60427	0.990023	7	2.42702	1.1132	7	6.91737	1.0561	11	4.86653	1.10168	7	13.0387
XP_004015486.1	PREDICTED: NADH dehydrogenase [ubiquinone] 1 alpha subcomplex subunit 3 [Ovis aries]	41.67	2	2	9	84	9.31091	9.18799	0.988251	5	4.99717	0.983774	2	0.302922	0.969771	2	2.94556	1.04936	5	6.38663	0.954309	2	2.96155	1.01607	2	0.973796	1.03938	5	4.36481	1.02458	2	4.27415	1.01315	2	3.0406	0.924327	5	4.92874	1.04215	2	1.579	1.00808	2	0.35604
XP_004007031.1	PREDICTED: eukaryotic translation initiation factor 3 subunit L [Ovis aries]	41.67	22	22	90	564	66.7144	6.34131	0.980601	30	5.34236	1.00617	32	4.34549	0.967731	28	5.12343	1.02927	30	9.28221	0.95182	32	7.23478	1.0133	28	4.4295	0.995127	30	5.56523	1.01469	32	2.88846	0.982889	28	5.41083	1.0327	30	4.69828	1.0351	32	4.88866	1.02575	28	7.37368
XP_012021618.1	PREDICTED: microtubule-associated protein RP/EB family member 3 isoform X1 [Ovis aries]	41.64	2	13	44	281	31.976	5.5415	0.971686	2	4.89258	0.922635	5	4.49634	0.916641	2	5.02662	0.929815	2	11.0641	0.934424	5	2.6672	0.849533	2	8.00375	1.15144	2	6.9877	1.13675	5	6.28435	1.16562	2	6.03096	0.907147	2	4.91617	0.986628	5	3.70442	1.00139	2	0.862933
XP_012045105.1	PREDICTED: dnaJ homolog subfamily A member 2 isoform X1 [Ovis aries]	41.64	10	10	33	329	36.606	6.53662	0.974887	10	4.12157	1.01885	10	3.37419	0.974335	13	6.07194	0.987636	10	4.94966	0.968693	10	11.2958	0.985402	13	6.14457	0.993021	10	5.72695	1.0538	10	10.3729	1.00069	13	4.58964	1.01256	10	2.45987	0.954313	10	9.53487	1.03674	13	5.18287
XP_011957423.1	PREDICTED: neutral alpha-glucosidase AB isoform X2 [Ovis aries]	41.56	28	28	199	847	96.2008	5.79541	1.00116	69	6.13585	1.01778	63	6.10511	1.04307	67	6.50984	1.02672	69	5.42707	0.977264	63	5.19003	1.05244	67	6.71108	0.992975	69	4.02137	1.02143	63	5.13737	0.959262	67	7.9193	1.00431	69	7.27964	0.993409	63	4.92539	0.985472	67	6.23854
XP_004002199.2	PREDICTED: N(G),N(G)-dimethylarginine dimethylaminohydrolase 1 isoform X1 [Ovis aries]	41.54	10	11	25	337	36.6879	8.23584	1.06196	7	7.09865	0.986602	5	3.46504	0.820725	10	17.316	1.01006	7	9.60313	1.23238	5	10.4739	0.90048	10	22.0453	0.972249	7	6.27279	0.874635	5	16.9592	1.24493	10	23.4508	0.984078	7	8.65443	0.877685	5	10.4596	0.916519	10	12.6328
NP_001009284.1	beta-2-microglobulin precursor [Ovis aries]	41.53	3	3	19	118	13.4559	6.52197	1.07626	6	0.945782	0.757017	6	10.7899	1.25234	7	1.1962	0.978118	6	4.54079	0.969679	6	3.72893	1.04435	7	6.46134	1.02369	6	3.06576	1.34102	6	6.25201	0.913059	7	2.71086	0.914116	6	2.80487	0.897519	6	3.24003	0.811931	7	3.89554
XP_004015402.1	PREDICTED: 60S ribosomal protein L18 [Ovis aries]	41.49	7	7	62	188	21.508	11.6929	0.965281	18	4.35636	0.971112	20	4.46271	0.970381	24	5.57963	1.02964	18	4.95081	0.984685	20	4.00428	0.985525	24	3.60568	0.994608	18	3.97831	1.02759	20	4.50012	0.962775	24	6.23749	1.01432	18	6.58986	0.99559	20	8.34957	1.08109	24	4.97641
XP_014954839.1	PREDICTED: ATP-dependent RNA helicase A isoform X1 [Ovis aries]	41.49	47	47	246	1287	141.825	6.88818	0.998692	77	5.04116	0.992813	76	4.58785	0.971071	93	6.48539	0.988735	77	5.37968	1.02912	76	5.60681	1.0077	93	7.33165	0.997183	77	4.17153	0.990739	76	4.67282	1.01639	93	6.24744	1.01297	77	7.49203	0.991466	76	5.17403	1.00666	93	7.22453
XP_004022065.1	PREDICTED: amine oxidase [flavin-containing] A isoform X1 [Ovis aries]	41.45	16	18	95	579	65.1233	8.646	1.02495	22	4.77604	0.976205	25	5.08849	0.971498	30	6.57113	0.99121	22	4.45237	0.986536	25	10.4428	0.997751	30	5.5677	1.03582	22	5.39795	1.04122	25	5.91811	1.01207	30	5.65161	0.948103	22	3.76382	1.01209	25	3.7131	1.00737	30	4.88356
XP_004010533.1	PREDICTED: leucine-rich repeat-containing protein 57 isoform X2 [Ovis aries]	41.42	10	10	29	239	26.7964	8.71924	1.02895	8	2.87594	1.00869	10	3.56332	1.03854	11	2.60426	1.00012	8	1.77658	0.998963	10	1.93336	1.04974	11	3.90195	0.974055	8	3.69543	0.997945	10	4.96913	1.00098	11	2.98691	1.01826	8	3.19885	0.996273	10	2.33637	0.929758	11	4.37804
XP_004021987.2	PREDICTED: LOW QUALITY PROTEIN: synapse-associated protein 1 [Ovis aries]	41.41	12	12	40	355	40.5061	4.60205	0.972836	8	6.15127	1.03808	15	7.06066	0.9981	17	4.09701	1.05959	8	3.62626	0.941683	15	11.5176	1.00278	17	3.03128	0.929148	8	6.17896	1.0544	15	5.70203	1.02794	17	3.26982	1.04645	8	3.90406	0.99433	15	5.41974	0.981795	17	6.87851
NP_001135983.1	casein kinase II subunit beta [Ovis aries]	41.4	7	7	28	215	24.926	5.5542	0.966641	9	2.87513	0.98409	8	2.41001	0.944549	11	10.0345	0.990915	9	5.75516	0.983483	8	3.79339	0.953603	11	5.98367	1.02491	9	3.30576	1.04796	8	3.62997	1.01901	11	5.98404	1.01447	9	1.75289	0.993657	8	5.42964	1.0661	11	3.94362
XP_014947110.1	PREDICTED: vigilin isoform X1 [Ovis aries]	41.38	53	53	206	1445	159.514	8.1333	0.947196	66	8.51571	0.979494	63	6.30595	0.994462	73	8.68378	0.998406	66	4.971	0.956561	63	7.44172	0.965352	73	7.40209	0.989162	66	4.34197	1.06279	63	6.24331	0.962608	73	6.31445	1.08163	66	7.43587	1.01819	63	5.271	1.04957	73	7.39913
XP_004004160.1	PREDICTED: UPF0553 protein C9orf64 homolog [Ovis aries]	41.35	12	12	43	341	39.0309	6.0874	0.925196	11	7.01356	0.954187	18	6.56143	0.956138	14	13.6911	1.00133	11	4.03173	1.10331	18	7.40952	0.931909	14	7.99558	1.05768	11	5.89539	0.925234	18	4.6649	0.917337	14	7.36868	0.998447	11	4.66918	1.04967	18	6.11372	1.15313	14	8.32582
XP_004022020.1	PREDICTED: eukaryotic translation initiation factor 2 subunit 3 [Ovis aries]	41.31	15	15	61	472	51.0332	8.39697	1.01976	22	5.93992	0.9717	17	4.02438	1.00255	21	4.39626	1.0301	22	7.37292	0.999686	17	3.97138	0.979785	21	4.56936	0.983589	22	3.69128	1.00282	17	4.85337	0.999002	21	9.09878	0.980175	22	7.09135	1.02746	17	4.42436	1.01168	21	6.8491
XP_014956069.1	PREDICTED: LOW QUALITY PROTEIN: flavin reductase (NADPH) isoform X1 [Ovis aries]	41.31	7	7	30	213	22.8396	6.7417	0.959717	11	6.38345	1.04666	9	5.0245	1.04323	10	16.3811	0.993094	11	6.94671	1.01379	9	4.26023	1.03852	10	8.26075	1.04735	11	6.33844	1.00446	9	3.12098	1.03456	10	3.50411	0.979262	11	12.5076	0.959037	9	6.0758	0.933005	10	6.95107
XP_014960144.1	PREDICTED: H/ACA ribonucleoprotein complex subunit 4 isoform X1 [Ovis aries]	41.3	1	16	60	506	56.8765	9.64209							1.1669	1								1.04241	1								0.897425	1								0.958686	1
XP_004012358.2	PREDICTED: lambda-crystallin homolog isoform X1 [Ovis aries]	41.27	10	10	32	395	43.3974	8.57275	0.971829	9	8.27029	0.998005	10	4.29327	0.977901	13	4.18786	1.01392	9	6.71291	1.05462	10	4.32807	1.02949	13	8.04514	1.03133	9	1.9723	0.958691	10	4.62554	1.06823	13	3.6447	0.977799	9	7.18942	1.0238	10	3.01796	0.932623	13	4.65375
XP_012007617.2	PREDICTED: LOW QUALITY PROTEIN: PITH domain-containing protein 1 [Ovis aries]	41.23	6	6	28	211	24.0046	5.90967	1.01128	10	8.65035	0.977464	9	5.03114	0.985379	9	2.54326	0.950508	10	5.22088	1.05685	9	5.78942	0.976747	9	3.53754	1.05355	10	5.90356	0.973239	9	5.53731	1.09729	9	5.66081	0.975326	10	3.5649	1.01941	9	5.48058	0.925257	9	7.49438
XP_011956627.1	PREDICTED: thiopurine S-methyltransferase [Ovis aries]	41.22	8	8	28	245	28.3012	5.5415	0.972276	6	1.01139	0.935385	12	5.35675	1.05399	10	7.17133	1.04885	6	2.49196	0.960062	12	4.83438	1.11913	10	4.65315	0.977671	6	3.39979	1.05845	12	4.87167	0.971648	10	6.36731	1.02519	6	2.45524	1.03661	12	3.90146	0.917901	10	6.3498
XP_004011727.1	PREDICTED: V-type proton ATPase subunit H isoform X1 [Ovis aries]	41.2	17	17	70	483	55.7602	6.60986	0.978626	18	4.95136	1.00485	22	4.57827	0.99937	28	10.0158	0.963227	19	7.55278	1.01626	22	6.07933	0.974112	28	8.50109	1.05172	19	6.25325	1.00388	22	6.06876	1.02804	28	8.65875	1.00499	19	6.63733	0.956845	22	2.58587	0.980538	28	6.3166
XP_011960995.2	PREDICTED: nidogen-1 [Ovis aries]	41.18	36	36	200	1241	135.928	5.22412	1.0719	67	5.50755	1.06149	75	6.17322	1.07497	58	6.13474	1.0261	65	6.45526	0.990382	75	7.10016	1.00864	58	7.8116	1.01089	67	5.16643	0.959036	75	6.39558	0.927272	58	8.2994	0.900841	67	7.38217	0.999152	75	4.86252	1.0372	58	5.27415
XP_014958158.1	PREDICTED: peptidyl-prolyl cis-trans isomerase FKBP5 isoform X1 [Ovis aries]	41.14	16	17	50	457	51.1387	6.16357	1.12102	17	8.34925	1.0028	17	6.3389	0.972747	12	6.01564	0.960134	17	8.6625	1.04577	17	3.85741	0.960202	12	8.87916	0.938801	17	6.93016	0.942098	17	4.66576	1.04935	12	6.13637	0.965368	17	12.207	1.02705	17	3.65424	0.996539	12	8.26786
XP_004018394.1	PREDICTED: 26S proteasome non-ATPase regulatory subunit 6 isoform X1 [Ovis aries]	41.13	16	16	66	389	45.4762	5.61768	0.970189	21	8.25487	0.992035	22	6.74017	0.973766	23	7.70398	1.01228	21	5.71227	1.02334	22	4.80161	0.954659	23	8.79983	1.02733	21	7.70178	1.02597	22	6.85226	1.04006	23	5.53082	0.974799	21	11.9464	0.980974	22	5.35975	1.02325	23	9.50195
XP_014953742.1	PREDICTED: propionyl-CoA carboxylase alpha chain, mitochondrial isoform X1 [Ovis aries]	41.13	24	24	71	705	77.6348	7.00537	1.02579	24	8.38171	1.03971	20	4.9001	1.01368	27	7.21276	0.973596	24	4.95343	0.999207	20	8.57053	0.954195	27	9.7123	1.03398	24	4.96248	0.956501	20	5.29845	0.987061	27	9.41126	0.974401	24	7.12225	1.00881	20	3.37697	0.983815	27	8.56847
XP_004017983.1	PREDICTED: creatine kinase U-type, mitochondrial isoform X1 [Ovis aries]	41.11	11	13	52	416	46.8831	8.33838	1.07245	16	4.82101	0.985545	14	10.4708	1.06628	16	4.5206	0.978274	16	4.46981	0.953479	14	8.47884	0.986033	16	4.32208	1.01027	16	2.5004	0.994731	14	5.62081	0.983545	16	5.80514	0.951564	16	8.93508	1.06931	14	7.96912	0.972808	16	5.28959
XP_004006537.1	PREDICTED: cullin-associated NEDD8-dissociated protein 1 [Ovis aries]	41.06	46	47	200	1230	136.303	5.78271	0.982389	65	4.89583	1.03029	57	3.46092	0.985343	71	5.39692	0.993051	65	5.37701	1.011	57	3.18243	0.955386	71	5.48516	1.03864	65	3.77475	0.998494	57	5.71617	1.01596	71	4.78663	1.00229	65	5.21196	0.979475	57	4.98905	1.03063	71	5.7025
XP_004006973.1	PREDICTED: LOW QUALITY PROTEIN: ubiquitin carboxyl-terminal hydrolase 5 isoform X1 [Ovis aries]	41.06	30	31	143	833	92.9812	5.12256	0.93051	44	5.06647	1.02208	47	5.66207	1.00924	46	8.13551	0.980808	44	6.18205	0.999611	47	6.07131	1.00939	46	7.91931	1.05818	44	4.00796	0.98828	47	6.07067	0.999143	46	6.0464	1.0216	44	5.4036	1.00825	47	3.77643	0.9975	46	7.34265
XP_011963277.1	PREDICTED: pre-mRNA-splicing factor SPF27-like [Ovis aries]	41.05	4	4	10	95	11.627	9.08545	0.968994	2	4.21187	0.947707	4	1.85116	0.978032	4	2.54053	1.02617	2	0.825445	1.01963	4	1.16726	0.978259	4	2.01823	1.06119	2	1.03922	1.01817	4	3.30218	1.03763	4	1.23689	0.938271	2	2.29163	1.03185	4	7.09122	1.01562	4	4.62567
XP_012032491.1	PREDICTED: RNA 3'-terminal phosphate cyclase isoform X1 [Ovis aries]	41.04	9	9	18	307	32.9988	6.87354	0.921605	5	4.66058	1.02633	5	5.5651	1.02468	8	2.60129	1.04979	5	1.59848	0.954284	5	6.35666	1.05009	8	3.17331	1.00444	5	4.01829	1.00963	5	6.0573	0.936695	8	4.15846	1.02758	5	0.883673	1.00878	5	3.71622	1.01973	8	5.24925
XP_004016470.1	PREDICTED: very-long-chain 3-oxoacyl-CoA reductase [Ovis aries]	41.03	11	11	68	312	34.7425	9.46631	1.0172	21	5.21579	1.02692	23	3.11122	1.06325	24	6.76044	0.98664	21	4.10815	0.947848	23	5.48594	1.0412	24	4.09018	0.954292	21	4.04563	0.983957	23	3.62595	0.921824	24	5.48533	1.04926	21	5.61401	1.05088	23	5.78935	1.02282	24	5.86809
XP_012035622.1	PREDICTED: histone H3 [Ovis aries]	41.01	1	4	88	139	15.6867	11.2681	1.17874	1		0.542126	1		1.03814	3	5.39665	0.702471	1		0.920541	1		1.07318	3	8.31226	1.09935	1		1.29496	1		0.878524	3	18.7318	0.968686	1		1.2041	1		1.02036	3	0.700902
XP_004002884.1	PREDICTED: 1,4-alpha-glucan-branching enzyme [Ovis aries]	40.99	21	22	123	705	80.9068	6.354	0.95382	38	3.99076	1.03716	36	3.52326	0.976712	41	5.27909	1.01865	38	7.44375	1.03031	36	5.15535	1.02332	41	4.78431	0.98389	38	5.40641	0.99333	36	3.08229	0.986461	41	6.05517	1.04714	38	6.70243	0.947381	36	3.66756	1.02558	41	5.75179
XP_004008634.1	PREDICTED: 60S ribosomal protein L36 isoform X1 [Ovis aries]	40.95	5	6	40	105	12.2159	11.5903	0.950858	8	4.82032	0.96595	13	4.29772	0.977089	12	4.35394	1.00909	8	2.53801	0.975884	13	5.37865	1.03413	12	4.95838	0.969101	8	3.81275	1.03645	13	5.1519	0.969209	12	7.18706	1.07814	8	3.52732	1.01836	13	2.79499	1.07133	12	5.1025
XP_004017318.1	PREDICTED: heterogeneous nuclear ribonucleoprotein A1-like isoform X1 [Ovis aries]	40.94	1	12	126	320	34.2033	9.39307				0.971758	2	5.31184	1.03844	2	4.14062				0.980776	2	3.76319	1.0866	2	4.26497				0.976007	2	2.05546	0.998997	2	3.46785				1.07695	2	9.84966	0.918574	2	4.19986
XP_014949871.1	PREDICTED: acylphosphatase-2 isoform X1 [Ovis aries]	40.94	6	6	25	127	13.77	9.5542	0.979378	9	2.12641	0.960743	7	4.81198	0.941232	9	3.67468	0.909455	9	12.2274	0.980353	7	3.63867	0.968234	9	3.94622	0.98727	9	3.70711	1.01958	7	3.96471	1.06779	9	5.4087	1.14335	9	1.57303	1.07686	7	5.40233	0.966039	9	8.03472
NP_001009802.1	alpha-2-HS-glycoprotein precursor [Ovis aries]	40.93	11	11	128	364	38.6554	5.37646	0.965948	47	11.8464	1.05586	51	5.84252	1.23098	28	8.01001	0.903482	47	10.8089	0.857118	51	14.2792	0.867189	28	5.56044	1.22021	47	12.6675	1.09399	51	7.87413	1.11236	28	9.13418	0.826687	47	9.9341	0.973242	51	8.5449	0.800373	28	10.6886
XP_004018888.1	PREDICTED: kinesin light chain 4 isoform X2 [Ovis aries]	40.91	17	22	59	616	68.2075	6.30322	1.00102	15	3.32681	0.985473	14	5.2802	0.907186	12	5.74174	0.93142	15	9.75793	0.966778	14	4.53865	0.965548	12	3.72607	1.00478	15	5.63633	1.08567	14	3.28833	1.05852	12	4.85394	1.05042	15	8.06725	0.94833	14	5.82208	1.04801	12	5.08723
XP_014949894.1	PREDICTED: leucine-rich PPR motif-containing protein, mitochondrial [Ovis aries]	40.91	52	52	186	1391	157.755	6.48096	0.994436	57	4.6613	0.993205	65	5.28896	0.957232	64	7.68681	0.947427	57	5.81823	0.962658	65	5.45103	0.948462	64	6.4972	1.00949	57	3.54818	1.05267	65	4.51274	1.08255	64	6.18279	1.05561	57	4.24113	0.970564	65	4.39236	0.991093	64	4.80653
XP_004020866.1	PREDICTED: THUMP domain-containing protein 1 isoform X2 [Ovis aries]	40.9	14	14	37	357	39.8853	6.59521	0.993613	11	4.84596	0.972944	13	6.77061	0.976609	13	6.04408	1.02308	11	1.92684	0.978387	13	4.60555	0.973498	13	4.53197	0.971559	11	3.95467	1.01374	13	1.92758	1.01264	13	2.07605	0.998784	11	9.0399	1.03218	13	5.00604	1.04909	13	3.93292
XP_011954339.1	PREDICTED: golgin subfamily A member 5 isoform X2 [Ovis aries]	40.9	22	23	57	731	82.5389	5.89697	1.03759	14	12.8658	1.02999	16	4.68666	0.983009	26	10.3012	1.04127	14	8.95337	0.972877	16	6.19017	1.01843	26	8.38989	0.944928	14	7.9832	1.03402	16	2.2855	0.969341	26	5.29036	1.00954	14	6.78554	0.946586	16	4.67125	1.05643	26	11.373
XP_012026611.2	PREDICTED: LOW QUALITY PROTEIN: EGF-containing fibulin-like extracellular matrix protein 1 isoform X1 [Ovis aries]	40.9	14	14	51	489	54.0659	5.021	0.93825	19	6.09438	1.11252	14	4.48681	1.13387	18	8.97793	1.01019	19	13.3378	1.0321	14	4.01662	1.11463	18	8.73415	1.08833	19	11.8273	0.92584	14	3.75052	0.956732	18	5.78977	0.942326	19	4.65469	0.958081	14	5.85867	0.860282	18	6.93798
XP_004022430.1	PREDICTED: apoptosis-inducing factor 1, mitochondrial isoform X2 [Ovis aries]	40.89	20	20	108	609	66.1796	9.11475	1.00702	33	5.20547	0.968509	37	3.68646	1.01741	38	5.70155	0.960712	33	6.98332	0.933562	37	7.2509	0.9773	37	6.8241	0.994386	33	6.28676	1.03064	37	5.14251	0.970761	38	5.03385	1.00832	33	5.84562	1.07771	37	4.40827	1.02711	38	5.64179
XP_011963600.1	PREDICTED: 60S ribosomal protein L27a isoform X2 [Ovis aries]	40.88	5	6	40	137	15.052	10.3745	1.0353	13	3.0253	1.04611	12	4.69607	1.03947	13	5.68071	1.06637	13	3.03509	0.953113	12	4.26903	0.990216	13	7.96517	0.925898	13	1.9967	1.03443	12	5.37877	0.903848	13	4.13034	0.987897	13	4.43639	0.97611	12	4.6013	1.05118	13	10.5434
XP_011967911.1	PREDICTED: peptidyl-prolyl cis-trans isomerase H isoform X2 [Ovis aries]	40.83	7	9	20	169	18.2272	8.1626	0.973489	5	4.30086	0.974928	6	2.7533	0.975327	5	6.17667	0.951477	5	5.16421	0.993502	6	1.83056	0.982465	5	9.17759	1.00404	5	5.85326	0.995571	6	3.04561	1.00457	5	11.0207	1.07465	5	6.4453	1.02768	6	1.39735	1.00551	5	4.45952
XP_004017232.2	PREDICTED: fibrinogen alpha chain isoform X1 [Ovis aries]	40.81	34	34	297	838	91.8331	6.13818	1.47337	114	17.5921	1.0044	90	4.43598	1.05299	93	5.84058	0.899063	114	9.74297	0.93674	90	7.01753	1.03936	93	4.75597	0.848949	114	9.33318	0.919016	90	6.63545	0.908811	93	10.4536	0.797826	114	12.7176	1.14686	90	7.62692	1.03229	93	7.30556
XP_004010351.1	PREDICTED: GMP reductase 2 [Ovis aries]	40.8	13	14	45	348	37.98	7.02002	0.973	14	5.88955	1.03379	11	2.17508	1.01381	16	6.55924	1.04479	14	6.14394	0.946307	11	4.9435	1.00651	16	5.87879	0.97371	14	2.81345	1.07444	11	5.35979	0.990838	16	6.10546	1.04475	14	3.91836	0.959723	11	2.95272	1.02533	16	4.7707
XP_004012461.1	PREDICTED: peptidyl-tRNA hydrolase 2, mitochondrial [Ovis aries]	40.78	5	5	18	179	19.1961	8.42627	1.03575	6	1.70653	0.952527	4	1.89404	0.993065	8	2.02725	0.977863	6	2.68835	0.986286	4	2.55305	1.03263	8	4.94211	0.97663	6	1.96698	1.05527	4	3.93595	0.93805	8	2.80738	1.03707	6	6.26638	0.991384	4	0.449127	1.08229	8	7.54557
XP_011958939.1	PREDICTED: band 4.1-like protein 3 isoform X12 [Ovis aries]	40.74	3	31	130	913	101.491	5.08447	0.945814	5	12.8702	0.961777	4	1.57219	0.939673	5	0.705946	0.972236	5	7.44555	0.931452	4	1.37826	1.07645	5	1.79286	0.949854	5	19.2426	1.09881	4	5.64528	0.960323	5	7.87582	1.05322	5	5.42495	1.01393	4	0.813965	1.05963	5	5.59084
XP_011988042.1	PREDICTED: interferon-inducible double-stranded RNA-dependent protein kinase activator A isoform X3 [Ovis aries]	40.73	9	9	26	275	30.4036	9.11475	0.958555	8	2.80371	0.978652	9	4.17821	1.00618	9	5.0635	1.07825	8	5.59091	1.01709	9	2.86171	1.03025	9	3.94365	0.964398	8	1.46949	0.954538	9	6.49581	0.958612	9	5.4121	1.01501	8	2.58872	1.03289	9	7.97422	1.03899	9	9.97864
XP_014955598.1	PREDICTED: 40S ribosomal protein S9 isoform X1 [Ovis aries]	40.72	9	10	111	194	22.6686	10.5356	0.967589	36	4.35909	0.969861	32	3.75749	0.987237	41	4.23197	1.02573	36	3.54288	0.981946	32	6.02806	1.02591	41	5.13217	0.987361	36	3.36781	1.02828	32	4.30524	0.953478	41	4.34339	1.04494	36	5.94092	1.03928	32	4.80563	1.05555	41	4.97912
XP_004004734.1	PREDICTED: glycerol-3-phosphate dehydrogenase, mitochondrial isoform X1 [Ovis aries]	40.72	29	29	94	727	80.7265	7.04932	0.963617	25	4.48251	1.03355	35	4.40774	0.940818	34	5.35446	0.961756	25	5.93549	0.970188	35	5.79533	0.894241	34	6.77607	1.0568	25	4.75126	1.04383	35	2.91227	1.10712	34	3.95085	0.970811	25	5.67854	0.974196	35	5.97496	0.998551	34	6.82322
XP_004017987.1	PREDICTED: small EDRK-rich factor 2 isoform X1 [Ovis aries]	40.68	3	3	14	59	6.89564	10.4478	1.04581	5	11.6292	1.0072	5	15.6672	0.905944	4	8.20937	0.96643	5	7.56269	1.08085	5	6.3381	1.01178	4	9.35622	0.942245	5	9.76612	0.924815	5	8.54323	1.02919	4	7.97199	1.048	5	4.98572	0.994289	5	5.66353	1.03955	4	1.89548
XP_011960324.1	PREDICTED: polypeptide N-acetylgalactosaminyltransferase 2 isoform X1 [Ovis aries]	40.67	17	18	46	504	57.3979	8.39697	0.997551	16	4.60139	1.07068	11	5.74733	0.97503	18	6.24951	1.05719	16	8.13216	0.934817	11	3.53801	1.06434	18	3.22954	0.970164	16	6.10029	1.04286	11	7.87732	1.00339	18	3.04287	0.9556	16	7.29842	0.989614	11	5.10384	0.962764	18	4.58962
XP_011958282.1	PREDICTED: glutathione S-transferase omega-1-like isoform X2 [Ovis aries]	40.66	6	10	32	241	27.5681	7.25439	1.07519	8	7.21076	0.931617	6	8.78933	1.22298	7	21.0015	0.926618	8	9.32288	0.977032	6	7.31346	0.992667	7	8.24084	0.998726	8	7.70335	1.04791	6	5.49132	0.887761	7	16.6531	1.03325	8	8.05051	1.08957	6	8.70628	1.04753	7	11.3058
XP_014947535.1	PREDICTED: zinc finger Ran-binding domain-containing protein 2 isoform X2 [Ovis aries]	40.63	13	13	29	320	36.2965	9.75928	0.950528	10	2.32708	0.989388	9	4.83237	0.980227	10	6.21621	1.00921	10	3.49892	0.957271	9	9.19112	0.920384	10	8.13928	0.986539	10	7.25767	1.05606	9	3.22286	0.993837	10	5.71886	1.00627	10	6.09826	1.02658	9	6.11775	1.08298	10	6.28278
XP_004009994.1	PREDICTED: heterogeneous nuclear ribonucleoprotein D-like isoform X1 [Ovis aries]	40.59	3	11	93	271	30.1656	8.71924	0.94854	15	2.06128	1.02432	14	2.1641	0.945035	4	8.57524	0.978818	15	3.01551	0.953659	14	3.26858	0.977052	4	5.50988	1.00713	15	4.5202	1.03163	14	4.08445	1.03584	4	5.56492	1.07877	15	4.66575	1.00057	14	3.66276	1.0122	4	7.267
XP_012032416.1	PREDICTED: protein FAM3C isoform X2 [Ovis aries]	40.55	8	8	19	217	23.7421	8.29443	1.05866	5	6.87225	0.982929	9	2.99213	1.05115	5	2.3996	1.07053	5	8.74803	0.919616	9	3.7855	1.19201	5	4.98312	0.781896	5	8.38323	1.02761	9	3.01692	0.862891	5	4.07051	1.0723	5	2.16727	1.07547	9	8.31965	0.978181	5	5.48919
XP_011954394.1	PREDICTED: serpin A3-8 isoform X1 [Ovis aries]	40.53	13	16	140	417	46.5723	5.73193	1.18689	34	9.75708	0.902406	35	14.1615	0.956152	29	10.3651	0.944883	34	8.87131	1.07828	35	10.5654	1.03034	29	5.37066	0.935689	34	11.0119	0.898701	35	7.03954	0.971022	29	15.5036	0.933254	34	7.70151	1.10531	35	6.86261	1.03419	29	13.7895
XP_004012272.1	PREDICTED: histidine triad nucleotide-binding protein 1 [Ovis aries]	40.48	2	2	6	126	13.7441	6.87354	0.967996	2	7.52481	1.00188	1		0.946606	3	1.10782	0.899039	2	0.231825	1.04781	1		0.901849	3	1.52046	1.06896	2	6.10961	0.985924	1		1.02032	3	10.7658	1.04527	2	0.268527	0.976257	1		1.10106	3	4.65682
XP_012041897.1	PREDICTED: LOW QUALITY PROTEIN: septin-9 isoform X1 [Ovis aries]	40.48	20	20	68	583	65.1117	9.15869	1.05846	16	4.95493	1.03345	25	4.37958	0.970366	27	7.35142	1.01339	16	6.6339	1.01393	25	6.9704	0.935948	27	10.2113	0.947229	16	3.60222	0.950103	25	4.05754	1.05954	27	5.39229	0.998047	16	6.56783	1.01375	25	5.1958	0.986991	27	6.5122
XP_014953459.1	PREDICTED: SPRY domain-containing protein 7 isoform X1, partial [Ovis aries]	40.48	6	6	9	168	18.5892	6.50732	1.0894	2	4.2098	0.973483	3	3.72238	1.13409	4	3.90723	1.01322	2	23.8494	1.15906	3	10.7409	1.05841	4	3.12055	0.919415	2	18.2318	0.945579	3	1.32043	0.813181	4	2.73191	0.979198	2	6.25691	0.923388	3	1.38959	1.04748	4	6.10151
XP_014951135.1	PREDICTED: LOW QUALITY PROTEIN: complement C3 isoform X1 [Ovis aries]	40.46	8	35	191	1048	119.02	6.96143	1.2484	24	8.04329	1.04372	25	2.40489	0.916955	22	10.2172	0.837054	23	11.1592	1.00853	25	7.16714	1.07438	22	3.92563	0.947512	24	3.21383	0.869139	25	4.16981	1.02837	22	4.96861	0.96864	24	5.98514	1.08159	25	4.36733	1.01057	22	6.18347
XP_012037804.1	PREDICTED: unconventional myosin-VI isoform X4 [Ovis aries]	40.43	45	45	183	1254	145.014	8.57275	0.978614	64	5.5422	1.06757	58	5.38587	1.05961	61	7.36974	0.998355	64	6.8631	1.05464	58	3.32342	1.00441	61	6.43149	0.976343	64	4.31006	0.94736	58	4.0091	0.956931	61	5.94333	1.04986	64	6.55666	0.951094	58	5.01187	0.996002	61	5.85992
XP_004013593.1	PREDICTED: prolargin [Ovis aries]	40.42	14	14	54	381	43.6271	9.53955	1.21212	16	9.02811	0.940088	17	3.42952	1.08794	21	5.84479	1.30836	16	18.9097	1.04588	17	4.34326	0.828663	21	15.9395	0.821941	16	16.052	0.903719	17	6.40317	1.32264	21	15.5983	0.727105	16	20.7874	1.10202	17	4.89712	0.640947	21	21.4669
XP_004014509.1	PREDICTED: casein kinase II subunit alpha isoform X1 [Ovis aries]	40.41	11	12	40	391	45.1148	7.73779	0.987711	10	3.93213	1.01613	12	3.07264	1.02282	17	1.30989	0.992211	10	1.87434	0.993347	12	3.64387	0.968052	17	3.50838	1.0306	10	3.37375	1.00085	12	5.50021	1.00938	17	5.20511	1.01878	10	4.37061	0.982761	12	4.96794	0.998342	17	4.80814
NP_001156035.1	eukaryotic translation initiation factor 6 [Ovis aries]	40.41	7	7	46	245	26.4961	4.71631	0.98744	18	11.2634	0.957876	13	4.70645	0.928979	15	8.49917	1.0363	18	5.4035	1.00112	13	3.94148	0.995904	15	6.57993	0.966013	18	5.61031	1.03228	13	7.96737	1.01119	15	3.90418	1.03492	18	6.37091	0.99864	13	6.71545	1.0307	15	5.72333
XP_014951928.1	PREDICTED: protein NOXP20 isoform X2 [Ovis aries]	40.39	19	19	80	562	60.9161	4.61475	0.972327	27	6.87972	1.04891	28	6.37766	0.9705	25	8.09604	1.01879	27	3.38872	0.932149	28	9.10072	1.03299	25	6.71609	0.980876	27	5.17107	1.03357	28	5.67396	0.993771	25	6.09209	1.01886	27	4.80125	0.987422	28	7.8154	1.01696	25	8.08632
XP_004022958.1	PREDICTED: protein S100-A14 [Ovis aries]	40.38	4	4	8	104	11.4476	4.66553	0.99167	2	3.00932	1.12084	3	1.13227	1.09197	3	11.1334	1.01873	2	7.16394	0.947977	3	4.16832	1.01437	3	14.1081	1.03731	2	0.899184	0.961828	3	0.309584	0.974515	3	9.8326	0.947353	2	11.7058	0.986558	3	14.201	0.954717	3	8.32075
XP_012030833.1	PREDICTED: alpha-2-macroglobulin isoform X1 [Ovis aries]	40.38	1	43	158	1481	164.49	6.02393				1.11092	1		1.02726	1					0.954564	1		1.15875	1					1.01246	1		0.93627	1					0.93553	1		0.945354	1
XP_004004954.1	PREDICTED: bifunctional purine biosynthesis protein PURH [Ovis aries]	40.37	19	19	71	592	64.6113	7.1665	0.936095	21	6.33162	1.04777	25	6.30144	0.908121	25	11.11	0.907969	21	7.20329	0.983661	25	2.63163	1.00142	25	3.09686	1.03541	21	7.67925	0.934026	25	3.69839	1.05652	25	6.23946	1.06703	21	7.44844	1.04266	25	5.48494	1.0493	25	7.31868
XP_004005853.1	PREDICTED: prenylcysteine oxidase 1 [Ovis aries]	40.35	13	14	55	508	56.8309	6.48096	1.03914	16	7.16642	1.04585	15	4.20983	0.981593	18	5.80662	1.00033	16	3.6687	1.00671	15	6.72619	1.03852	18	5.46745	0.9847	16	2.11496	0.978224	15	4.46712	1.01368	18	6.18935	0.964856	16	6.42497	0.983949	15	4.73238	0.980186	18	4.61518
XP_004014121.3	PREDICTED: LOW QUALITY PROTEIN: EF-hand domain-containing protein D2 [Ovis aries]	40.34	9	10	27	238	26.4552	5.21143	1.00565	7	4.94518	0.967229	9	3.09725	0.97514	9	4.07684	1.04219	7	9.21563	0.943677	9	2.24395	0.947594	9	5.14118	0.90963	7	1.39388	1.01511	9	2.74055	1.05714	9	3.01607	1.03004	7	2.16738	1.04477	9	6.112	1.01658	9	4.48847
XP_004021182.3	PREDICTED: transcription elongation factor B polypeptide 2 isoform X1, partial [Ovis aries]	40.31	7	7	35	129	14.2783	5.33838	0.955325	12	8.40146	0.993229	14	2.62449	0.928712	9	1.87658	0.955118	12	7.43579	1.00257	14	7.89683	0.963364	9	2.44583	1.04005	12	3.5501	1.01556	14	5.55194	1.05298	9	11.7459	1.03676	12	10.0518	1.00778	14	3.14833	1.02677	9	2.15812
XP_012040867.1	PREDICTED: platelet-activating factor acetylhydrolase IB subunit alpha [Ovis aries]	40.24	14	15	105	410	46.6401	7.37158	0.989176	28	5.92368	1.00669	31	3.87513	0.952049	35	6.17937	1.01464	28	4.003	1.02166	31	5.19054	1.00378	35	6.69486	0.998729	28	4.97021	0.998222	31	4.50086	1.02274	35	7.02246	0.996176	28	6.57541	0.981103	31	3.79918	0.973376	35	6.65911
XP_004012861.1	PREDICTED: pyridoxine-5'-phosphate oxidase isoform X1 [Ovis aries]	40.23	7	7	32	261	30.3042	8.01611	0.9536	6	3.06585	0.950206	11	2.72304	1.00988	15	5.49391	0.935193	6	1.30125	1.06636	11	6.64109	0.977006	15	4.21921	1.01337	6	3.81764	1.0367	11	3.45421	0.993943	15	5.41458	1.10663	6	7.53196	0.927684	11	7.08259	1.0317	15	6.31845
XP_012030835.1	PREDICTED: alpha-2-macroglobulin isoform X3 [Ovis aries]	40.22	1	43	158	1477	164.116	6.02393	0.983863	1					0.941597	1		1.046	1					0.958134	1		0.903559	1					1.13277	1		1.102	1					0.942939	1
XP_004003441.1	PREDICTED: protein S100-B [Ovis aries]	40.22	3	3	29	92	10.679	4.58936	0.842778	8	7.52573	1.07771	11	6.12693	0.807495	10	3.09114	0.737302	8	9.91231	1.05009	11	11.7101	0.777315	10	3.24265	1.27673	8	6.85375	0.843118	11	8.58384	1.25181	10	7.29949	1.02578	8	9.51292	0.992747	11	4.62451	1.0263	10	9.48263
XP_011958389.2	PREDICTED: shootin-1 isoform X1 [Ovis aries]	40.22	22	22	87	629	71.0664	5.68115	1.05923	31	6.5446	1.01591	28	4.94472	0.996085	28	6.29852	1.00587	31	5.22427	0.987289	28	4.60733	0.985928	28	5.13519	0.979644	31	6.80346	1.03577	28	4.61457	1.02422	28	4.54952	0.980879	31	7.18964	0.979661	28	4.24181	0.989769	28	4.72976
XP_011957522.1	PREDICTED: Sjoegren syndrome/scleroderma autoantigen 1 isoform X2 [Ovis aries]	40.2	5	5	8	199	21.5408	5.26221	1.04946	2	13.4375	0.969892	3	1.67941	0.981724	3	5.10812	1.00662	2	0.971994	1.01383	3	1.0566	0.95342	3	4.56794	0.959307	2	9.34404	1.0006	3	0.12574	1.05121	3	1.38747	0.991934	2	4.60645	0.994576	3	1.0578	1.01472	3	2.63341
XP_012030894.1	PREDICTED: guanine nucleotide-binding protein G(I)/G(S)/G(T) subunit beta-3 [Ovis aries]	40.18	8	11	98	341	37.3	6.17627	1.00017	16	5.19149	1.00024	19	4.18678	0.948817	17	6.35905	1.04224	16	5.24647	1.0929	19	9.09717	1.02753	17	8.55024	0.978327	16	3.40109	0.925175	19	7.20706	1.01518	17	6.32874	0.973444	16	9.62068	1.02341	19	6.9623	1.01906	17	12.4537
XP_012045851.1	PREDICTED: LOW QUALITY PROTEIN: sodium/potassium-transporting ATPase subunit alpha-3 isoform X1 [Ovis aries]	40.16	16	33	211	1001	109.801	5.8335	1.09374	23	4.33666	0.941325	10	10.4552	0.912357	15	8.72421	0.790397	23	9.47666	0.996981	10	2.54721	1.04259	15	8.77882	1.16856	23	7.10881	1.02558	10	5.62504	1.12056	15	7.74301	0.884981	23	11.3494	1.04983	10	3.94503	0.915016	15	7.74291
XP_004011275.1	PREDICTED: sorting nexin-3 [Ovis aries]	40.12	7	8	19	162	18.7508	8.66064	0.983864	5	8.79421	0.99253	4	2.60517	0.989379	6	6.00377	0.946112	5	2.49174	0.986611	4	1.47062	0.967517	6	3.29855	1.07955	5	3.52317	1.02035	4	1.12059	0.922635	6	6.62214	1.04169	5	1.28868	1.02102	4	1.00281	1.1289	6	8.35413
XP_014952955.1	PREDICTED: A-kinase anchor protein 12 isoform X4 [Ovis aries]	40.11	47	47	158	1688	181.344	4.37354	1.15184	49	6.09607	1.07228	51	7.60206	1.08957	58	8.17797	1.01349	49	6.30672	1.0142	51	6.08295	0.946373	58	9.60064	0.871129	49	6.2903	0.922195	51	9.77715	0.935567	58	6.34111	0.986049	49	6.43695	0.993059	51	8.73827	1.06084	58	11.4683
XP_011986429.1	PREDICTED: 3-hydroxyisobutyryl-CoA hydrolase, mitochondrial isoform X1 [Ovis aries]	40.11	13	13	53	359	40.0846	6.20166	1.00785	20	5.00342	1.09699	14	5.72816	1.00624	19	4.84968	0.897051	20	8.59006	0.865648	14	9.13645	0.978416	19	5.79032	1.00167	20	3.59672	1.09027	14	6.28986	1.05957	19	3.81133	1.08342	20	6.53721	0.943948	14	10.0988	0.951637	19	5.44169
XP_004007089.1	PREDICTED: sorting and assembly machinery component 50 homolog isoform X1 [Ovis aries]	40.09	15	15	37	469	51.8633	7.28369	0.968407	9	6.23845	0.949244	9	3.66219	1.02582	17	6.47324	0.989176	9	2.0604	0.97191	9	2.44647	1.02716	17	3.71815	1.03417	9	3.57488	1.03716	9	2.70961	0.976904	17	6.52107	0.997402	9	2.65805	1.0447	9	2.45784	1.0048	17	6.2811
XP_011956524.1	PREDICTED: LOW QUALITY PROTEIN: histone H1.1 [Ovis aries]	40.09	6	9	84	217	22.0511	10.8726	1.0752	7	5.58927	0.918734	9	8.41874	1.08446	3	4.3779	0.939842	7	7.96555	0.94436	9	10.8306	1.02873	3	3.49801	0.951879	7	9.97002	0.979001	9	10.3047	0.985354	3	9.03255	1.02656	7	4.93108	1.09711	9	13.5593	0.938907	3	6.02285
XP_004003365.1	PREDICTED: propionyl-CoA carboxylase beta chain, mitochondrial [Ovis aries]	40.07	16	16	64	539	58.3249	7.66455	0.98359	23	4.49546	1.00294	18	3.36758	0.989684	23	4.47998	0.95515	23	4.98797	0.962424	18	3.66789	0.986542	23	3.2922	1.0369	23	5.04654	1.02357	18	4.11903	1.01654	23	6.22738	0.99687	23	7.92965	1.00422	18	3.94876	1.0092	23	2.80955
XP_014950284.1	PREDICTED: 40S ribosomal protein S26 [Ovis aries]	40	4	4	39	115	13.0071	11.0044	1.08128	17	7.94333	0.978262	12	5.07579	0.984105	10	8.06759	1.07082	17	4.65472	1.04646	12	8.95204	1.04663	10	6.9395	0.962668	17	4.50253	1.03388	12	5.12716	1.04636	10	6.79265	0.899787	17	7.0872	0.965493	12	3.84562	0.951725	10	8.17697
XP_011967797.1	PREDICTED: alpha-1-acid glycoprotein 1 isoform X2 [Ovis aries]	40	9	9	85	170	19.4797	5.2749	0.520054	25	42.3303	0.631081	29	25.6029	0.707988	31	12.3397	1.8144	25	21.3993	0.639128	29	24.0795	1.09341	31	5.24672	0.55999	25	30.7765	0.650762	29	20.8373	0.700862	31	13.1705	1.31425	25	9.65765	2.06397	29	22.9702	1.50401	31	10.2531
XP_004021534.1	PREDICTED: adenosine kinase isoform X2 [Ovis aries]	40	13	13	48	345	38.5276	6.39209	0.91713	19	7.59747	0.95927	15	4.71326	1.00984	14	4.46346	0.962308	19	6.40996	0.970342	15	5.42134	1.00653	14	7.20339	1.03527	19	2.11986	0.999852	15	8.23693	0.978946	14	4.50825	1.11197	19	7.76212	1.1027	15	5.88959	1.01004	14	5.59631
XP_011953486.2	PREDICTED: small nuclear ribonucleoprotein Sm D3 isoform X1 [Ovis aries]	40	4	4	33	150	16.4345	10.0522	1.03438	11	8.3493	1.00655	12	4.60682	0.99634	10	10.7537	1.01432	11	5.2954	0.984668	12	3.13514	0.973359	10	5.75916	0.969274	11	10.9863	0.976718	12	6.07705	1.02109	10	13.1746	1.02857	11	6.17445	1.01363	12	5.412	0.977452	10	5.27424
XP_014960057.1	PREDICTED: acid ceramidase isoform X1 [Ovis aries]	40	16	16	117	400	45.4444	7.89893	1.03796	34	5.35354	1.06778	39	4.29087	1.16735	43	6.70415	0.940119	34	9.76582	1.0911	39	7.2704	1.0511	43	5.78212	0.979436	34	4.91284	0.857914	39	8.74114	0.893759	43	8.03325	1.04903	34	3.57845	1.0211	39	5.2192	0.96922	43	6.32828
NP_001020032.1	glycogen phosphorylase, liver form [Ovis aries]	39.95	32	35	142	851	97.4061	6.78564	0.997477	40	4.60369	0.98518	34	5.0684	1.02616	49	4.48902	0.92152	40	6.10152	0.996826	34	4.81952	1.02573	49	4.67468	1.04533	40	5.17208	1.00961	34	3.26636	1.02686	49	3.57942	1.006	40	4.7192	0.986715	34	4.91999	0.934046	49	6.11657
XP_012041529.1	PREDICTED: alanyl-tRNA editing protein Aarsd1 isoform X3 [Ovis aries]	39.95	11	11	39	373	41.3175	6.85889	0.984435	14	3.36224	1.04279	13	4.26709	1.04785	12	6.41899	1.075	14	5.28617	0.961957	13	6.12484	0.878911	12	12.5514	0.945346	14	2.84042	0.972788	13	7.54968	1.0212	12	5.23624	1.0024	14	13.2218	1.02265	13	7.84311	1.05117	12	12.5063
XP_004014421.1	PREDICTED: DDRGK domain-containing protein 1 [Ovis aries]	39.94	8	8	36	313	35.8477	5.17334	1.00811	11	9.16681	0.983476	10	3.82259	1.0062	15	5.86827	0.985876	11	3.60361	0.978975	10	2.88139	1.01666	15	1.2736	0.927259	11	4.2857	1.02331	10	3.66148	0.920496	15	12.584	1.02704	11	8.26064	1.01004	10	5.12416	1.05782	15	5.74888
XP_004016922.1	PREDICTED: vesicle transport protein SEC20 [Ovis aries]	39.91	8	8	21	228	26.1249	8.95361	1.00868	9	3.38736	1.0229	7	1.93118	0.987294	4	0.4365	1.01787	9	3.85455	0.942291	7	2.55661	0.999393	4	3.48836	0.960637	9	4.42495	1.0304	7	5.47002	0.963629	4	5.02373	1.04899	9	5.72105	1.0144	7	2.33915	1.03065	4	7.53667
XP_012033975.1	PREDICTED: matrin-3 isoform X1 [Ovis aries]	39.91	29	30	191	897	99.9965	6.03662	0.971816	62	5.59299	0.975396	62	4.5615	0.978838	63	5.40898	0.988206	62	4.6781	0.991971	62	6.07612	0.9608	63	5.90115	1.00732	62	3.77814	1.01654	62	6.35492	0.995814	63	4.58188	1.03443	62	4.63557	1.01209	62	6.4514	1.03027	63	8.17415
XP_004006869.2	PREDICTED: deoxyribose-phosphate aldolase [Ovis aries]	39.89	10	10	19	351	38.3639	8.89502	0.972608	9	2.86589	1.02723	5	7.48567	1.0516	5	2.67031	0.964402	9	5.39953	1.02036	5	3.40583	1.04609	5	5.43861	0.996391	9	1.59186	0.893134	5	4.84876	0.986835	5	4.9307	1.03868	9	4.90785	1.0833	5	1.07298	0.969916	5	1.78495
XP_014957448.1	PREDICTED: isocitrate dehydrogenase [NAD] subunit alpha, mitochondrial isoform X1 [Ovis aries]	39.87	12	12	84	316	34.5884	6.53662	1.01736	28	4.66997	0.923988	29	4.55201	0.973283	27	10.5299	0.971216	28	2.62805	1.0069	29	5.33509	0.993415	27	5.00271	0.974237	28	4.13046	1.03765	29	3.69545	1.00772	27	4.37323	1.04366	28	6.79572	1.01054	29	4.09158	1.03293	27	4.90661
XP_004006095.1	PREDICTED: protein FAM136A isoform X2 [Ovis aries]	39.86	5	5	9	138	15.6726	7.59131	1.03596	4	3.21938	0.995644	2	2.46496	1.05249	2	1.63646	1.00375	4	7.75522	0.950897	2	2.13602	0.99394	2	2.8311	0.979341	4	2.01291	1.01963	2	0.630685	0.987489	2	4.66146	0.975851	4	4.84637	1.03946	2	4.78601	0.985187	2	4.39152
XP_014956245.1	PREDICTED: acetyl-CoA acetyltransferase, mitochondrial isoform X1 [Ovis aries]	39.86	14	14	57	444	47.1524	8.49951	0.954163	17	8.00462	0.972281	18	2.84479	0.926112	21	6.06112	1.08039	17	6.19772	0.968758	18	8.07369	0.963695	21	4.2485	0.928322	17	5.39359	1.07536	18	5.81243	0.95829	21	8.32659	1.06861	17	4.08857	0.981713	18	6.32102	1.07763	21	6.21007
XP_004020809.1	PREDICTED: phosphomannomutase 2 isoform X1 [Ovis aries]	39.84	8	9	32	246	28.0672	6.771	0.949834	8	1.39537	1.01368	8	4.42199	0.921136	11	11.7015	0.896942	8	7.71798	1.06081	8	3.55581	1.08558	11	6.70192	0.987093	8	5.47395	1.0635	8	3.23074	0.932114	11	11.0753	1.10557	8	8.21417	0.849766	8	9.34388	1.04756	11	6.18796
XP_004002329.1	PREDICTED: proteasome subunit alpha type-5 [Ovis aries]	39.83	8	9	72	241	26.3942	4.79248	1.01445	21	7.86771	1.02472	22	10.1858	0.957846	26	6.46626	1.01987	21	7.21459	1.01083	22	8.32546	0.951928	26	5.59807	1.00329	21	6.69169	1.00594	22	6.55008	1.02635	26	6.20843	0.959101	21	5.08256	0.980648	22	9.63713	1.02153	26	3.27144
XP_011950914.1	PREDICTED: ATP synthase subunit g, mitochondrial isoform X1 [Ovis aries]	39.81	4	4	25	103	11.4092	9.59814	1.00755	10	7.138	0.972197	7	4.10962	0.960062	8	5.23786	0.980759	9	9.54171	0.965464	7	2.40118	0.969167	8	4.46306	1.03509	10	2.55694	0.968999	7	8.10492	1.05167	8	8.99801	0.980407	9	11.1543	1.11351	7	1.78317	0.960116	8	5.98077
XP_004008462.1	PREDICTED: coatomer subunit epsilon isoform X1 [Ovis aries]	39.81	10	10	56	309	34.4852	5.12256	0.961837	14	6.5153	0.985014	18	5.54607	0.954152	24	4.98849	1.03413	14	6.47644	1.00621	18	9.81988	1.01909	24	7.4935	0.977863	14	4.99613	1.03349	18	6.40003	0.945531	24	7.4105	1.07404	14	6.671	0.992921	18	6.1361	1.07341	24	7.0548
NP_001124407.1	regucalcin [Ovis aries]	39.8	10	10	29	299	33.3854	5.61768	0.949585	9	7.41477	0.977534	9	5.22447	1.00482	11	9.78022	0.968106	9	3.92709	0.994963	9	9.23659	0.996504	11	11.7008	1.03395	9	3.94205	0.975882	9	5.61609	0.992955	11	5.66825	1.04783	9	4.61226	1.03444	9	3.38659	1.011	11	4.55989
XP_014957490.1	PREDICTED: cofilin-2 isoform X1 [Ovis aries]	39.76	4	6	41	166	18.7249	7.88428	0.942746	4	3.89639	0.998977	2	3.25139	1.09095	2	7.21683	1.03729	4	11.6245	0.99317	2	4.87738	0.905719	2	8.57983	1.05098	4	3.27507	0.986664	2	3.14477	1.12592	2	8.35177	1.00881	4	1.41079	1.02981	2	4.32779	0.862169	2	12.6112
XP_004019580.1	PREDICTED: m7GpppX diphosphatase isoform X2 [Ovis aries]	39.76	11	11	30	337	38.4739	6.03662	1.02491	8	2.33148	1.01369	13	5.55561	0.984342	9	6.01977	0.948103	8	2.45178	1.01845	13	8.4677	0.979567	9	7.34442	1.02875	8	6.33546	0.968787	13	3.31238	1.0442	9	8.2555	1.00625	8	3.17409	1.0098	13	9.75715	1.01425	9	8.35021
XP_004019737.1	PREDICTED: cystatin-M [Ovis aries]	39.74	4	4	8	151	16.5835	7.18115	1.08896	4	4.21599	0.942014	3	2.70118	1.19888	1		1.10567	4	4.36803	0.918776	3	1.32395	1.10214	1		0.920254	4	2.12109	1.18683	3	12.1412	0.862342	1		0.903736	4	6.5624	0.925768	3	4.0875	0.92912	1
XP_012033501.1	PREDICTED: small glutamine-rich tetratricopeptide repeat-containing protein alpha isoform X2 [Ovis aries]	39.73	11	11	50	292	32.0847	4.88135	0.959622	14	4.24479	0.989444	16	3.82041	0.98773	20	6.31724	0.974386	14	6.59085	1.04292	16	6.82853	1.01107	20	8.42234	1.01907	14	3.05313	1.00627	16	5.91291	1.01361	20	4.28733	1.04676	14	6.91667	0.94201	16	4.23099	1.00765	20	4.15936
XP_004004646.1	PREDICTED: calcium-binding mitochondrial carrier protein Aralar1 isoform X2 [Ovis aries]	39.7	16	22	67	675	74.4828	8.26514	1.02	15	3.13649	1.00173	16	4.35047	0.966199	13	6.42462	1.00694	15	4.41117	1.00964	16	5.39641	0.996773	13	5.85358	1.03909	15	4.73631	0.948735	16	7.29694	1.04755	13	4.09519	0.941819	15	4.04507	1.05342	16	9.38054	0.981118	13	8.95126
XP_014958058.1	PREDICTED: ubiquinol-cytochrome-c reductase complex assembly factor 2 isoform X1 [Ovis aries]	39.66	6	6	13	174	20.0894	10.2427	0.904455	2	0.498344	0.961948	7	2.98037	0.92806	4	4.58358	0.994534	2	3.42887	0.992794	7	4.88018	0.95679	4	2.11897	1.04722	2	0.194013	1.03238	7	2.91318	1.00651	4	4.59302	1.05336	2	2.7822	1.00086	7	7.37048	1.06882	4	4.69147
XP_014956739.1	PREDICTED: LOW QUALITY PROTEIN: microtubule-associated protein 1B isoform X1 [Ovis aries]	39.65	75	76	399	2459	269.561	4.81787	0.961443	120	5.89801	0.987341	131	5.32264	0.972939	139	6.75175	0.97339	120	7.12697	1.00191	131	6.14007	0.981446	139	6.60094	1.08041	120	7.16399	1.07717	131	6.02407	0.99736	139	5.70625	0.955774	120	6.74851	0.927935	131	6.66179	1.04221	139	5.3774
XP_004006977.1	PREDICTED: COP9 signalosome complex subunit 7a [Ovis aries]	39.64	9	9	33	275	30.2951	8.23584	1.01408	11	4.60528	1.01376	11	8.1451	1.00047	11	2.32394	1.01357	11	7.74831	1.08116	11	10.8085	1.01234	11	9.00346	1.03187	11	4.28144	0.97105	11	6.16162	1.03559	11	9.40818	0.97659	11	7.93831	1.0077	11	2.35341	0.999611	11	3.71458
XP_004009732.1	PREDICTED: eukaryotic translation initiation factor 4E isoform X2 [Ovis aries]	39.63	8	8	37	217	25.0775	6.15088	0.978385	13	5.58223	1.00271	9	2.0113	0.966179	15	9.59586	0.977402	13	3.85602	0.961249	9	7.44147	0.997508	15	6.76798	1.03067	13	5.80595	1.00235	9	6.26255	0.998547	15	4.92896	1.04402	13	3.21545	1.04863	9	9.17801	1.05371	15	8.85122
XP_004021742.1	PREDICTED: long-chain-fatty-acid--CoA ligase 1 isoform X1 [Ovis aries]	39.63	23	23	64	699	78.1623	7.78174	0.991155	23	5.21396	1.0199	23	3.79089	0.994462	18	3.69121	1.04904	23	6.39109	0.989959	23	4.71349	0.991603	18	5.9463	0.960167	23	3.56835	0.956253	23	6.55585	0.935663	18	2.67451	1.03205	23	5.16178	1.03119	23	4.19423	1.10313	18	5.47053
XP_004023346.2	PREDICTED: nudC domain-containing protein 2 isoform X1, partial [Ovis aries]	39.61	3	3	8	154	17.697	9.5835	1.00547	2	18.8103	0.986557	3	0.194446	1.02521	3	22.0548	1.08298	2	22.1401	1.0058	3	2.15922	1.00626	3	7.30512	0.946301	2	24.9496	1.04102	3	1.01145	1.04754	3	0.70632	0.952051	2	13.3069	0.95963	3	4.60909	0.968656	3	10.5567
NP_001009796.1	sodium/potassium-transporting ATPase subunit beta-1 [Ovis aries]	39.6	13	13	86	303	35.0488	8.51416	1.08605	28	4.35387	0.935173	26	6.33453	0.935549	32	6.0927	0.859782	28	7.79386	1.00626	26	5.59634	0.950566	32	7.05427	1.05426	28	4.87523	1.02922	26	4.5761	1.01043	32	4.52226	0.979199	28	4.44426	1.02782	26	4.61001	1.09415	32	4.59484
XP_004005043.1	PREDICTED: calcium-binding protein 39 [Ovis aries]	39.59	12	14	42	341	39.8437	6.88818	1.00051	10	5.98867	0.954103	12	5.59395	1.05566	12	3.67968	1.02126	10	5.21279	1.03099	12	6.66757	1.07144	12	2.47984	0.998845	10	5.62563	1.01421	12	4.02913	0.95079	12	2.99697	0.988829	10	9.91244	1.03772	12	3.89124	0.963857	12	3.33549
XP_004019577.1	PREDICTED: LOW QUALITY PROTEIN: signal recognition particle receptor subunit alpha isoform X1 [Ovis aries]	39.56	23	23	65	642	70.1812	8.83643	1.03331	19	3.99117	1.00818	20	4.12586	0.980333	26	6.24283	1.00888	19	3.33923	0.968167	20	5.45534	0.97967	26	3.92407	0.927823	19	4.66348	1.02728	20	4.29715	0.95507	26	5.8895	1.0541	19	7.0434	1.00476	20	6.49778	1.09031	26	6.90597
XP_004006322.1	PREDICTED: coatomer subunit zeta-1 isoform X2 [Ovis aries]	39.55	5	5	26	177	20.2155	4.80518	1.02684	6	8.65041	1.06111	8	4.18421	0.997815	12	6.69205	1.04096	6	12.6364	0.990544	8	4.90506	0.9901	12	5.70979	0.976315	6	7.91869	0.999974	8	5.61043	1.02161	12	19.6774	0.930753	6	11.9667	0.966096	8	6.32385	0.980871	12	12.1096
XP_004016507.1	PREDICTED: NADH dehydrogenase [ubiquinone] iron-sulfur protein 3, mitochondrial isoform X1 [Ovis aries]	39.54	8	8	45	263	30.0005	7.45947	1.04682	12	6.37379	1.0107	17	3.7122	0.993906	16	7.89351	1.03252	12	9.2105	0.921129	17	5.18203	1.02738	16	9.20986	0.982975	12	4.45927	1.00781	17	3.79486	0.994269	16	9.43479	0.962726	12	9.79046	1.02944	17	3.30876	1.0059	16	7.27172
XP_004005792.1	PREDICTED: microtubule-associated protein RP/EB family member 3 isoform X2 [Ovis aries]	39.47	1	12	38	266	30.3751	5.30029	0.970507	1		0.918623	1		1.09304	1		0.988306	1		1.12058	1		1.19309	1		0.963061	1		0.906922	1		0.817431	1		1.09502	1		1.06848	1		0.996962	1
XP_014954675.1	PREDICTED: LOW QUALITY PROTEIN: heterogeneous nuclear ribonucleoprotein U isoform X1 [Ovis aries]	39.46	30	31	271	821	90.3149	7.12256	1.0044	83	5.69402	0.986298	83	3.42187	0.938419	103	8.46011	0.964667	83	6.4344	1.042	83	6.10602	0.960743	103	6.64998	0.9985	83	4.69149	0.999092	83	5.43344	1.02641	103	5.30387	1.03332	83	7.73517	0.967896	83	4.64097	1.05354	103	4.52711
XP_004016372.2	PREDICTED: signal peptidase complex subunit 2 [Ovis aries]	39.45	9	9	70	256	27.9632	8.55811	1.0226	28	5.90876	1.04758	22	3.6319	1.00653	19	5.3391	1.03022	28	7.10073	0.908011	22	14.2523	1.05387	19	6.67026	0.947065	28	5.37513	1.06193	22	9.4666	0.872446	20	11.1471	0.987774	28	6.68146	0.971702	22	4.5073	1.08885	20	8.76054
XP_004007704.1	PREDICTED: ataxin-10 isoform X1 [Ovis aries]	39.43	15	15	69	454	50.5449	5.03369	0.967571	25	5.24809	0.947658	23	5.40538	1.00363	21	5.5848	0.947151	25	4.82109	0.995665	23	4.73301	0.894481	21	5.2827	1.08159	25	4.57897	1.0246	23	2.02752	1.01313	21	3.91754	0.997219	25	4.56664	1.04499	23	5.27311	1.07431	21	4.23262
XP_004002540.1	PREDICTED: proteasome subunit beta type-4 [Ovis aries]	39.39	7	7	33	264	28.9545	5.66846	0.984303	11	3.52377	1.00454	10	4.44256	1.0104	12	8.00022	1.01271	11	6.21483	1.05231	10	8.4847	1.02438	12	4.62408	1.03552	11	6.56616	0.9609	10	4.08841	1.00953	12	8.17231	0.972903	11	9.44464	0.990403	10	3.41638	0.953377	12	7.90334
XP_004023082.1	PREDICTED: septin-5 isoform X1 [Ovis aries]	39.39	3	3	9	132	15.0066	5.77002	1.11739	3	0.853141	0.99138	1		1.01509	5	5.80138	0.946823	3	2.99585	1.12231	1		0.952513	5	6.43498	1.00868	3	1.62832	1.02555	1		1.11426	5	1.68823	0.903174	3	4.02309	0.87161	1		0.915107	5	3.92577
XP_004017056.1	PREDICTED: NAD(P) transhydrogenase, mitochondrial [Ovis aries]	39.37	37	37	206	1082	113.461	8.1626	1.00499	58	4.20123	0.964624	73	4.94414	1.08759	75	5.26298	0.99649	58	4.98689	0.924449	73	4.15625	1.05624	75	5.34538	0.953197	58	3.32739	1.046	73	5.27482	0.931249	75	5.5749	1.05729	58	5.69486	1.07481	73	4.72484	0.971858	75	5.70331
NP_001138653.1	insulin-like growth factor-binding protein 7 precursor [Ovis aries]	39.36	10	10	39	282	28.9604	7.89893	1.22422	9	11.3888	0.80481	17	18.0339	1.1395	13	10.5498	1.14377	9	10.242	0.962038	17	3.86002	1.09483	13	6.98946	0.860616	9	12.6519	1.47731	17	16.2261	1.08896	13	8.03746	0.785676	9	26.088	0.797526	17	15.4078	0.761573	13	30.4791
XP_004012260.1	PREDICTED: importin-5 isoform X1 [Ovis aries]	39.34	29	31	121	1037	116.786	4.95752	0.951237	30	5.37063	0.969139	39	4.00447	0.933933	44	8.90063	0.948537	30	5.15074	0.957966	39	5.30951	0.942394	43	6.7298	1.03423	30	4.33446	1.03461	39	7.34133	1.0365	43	5.0781	1.04341	30	7.26629	1.02446	39	4.07592	1.04492	43	4.108
XP_011996815.1	PREDICTED: MOB-like protein phocein isoform X2 [Ovis aries]	39.33	5	9	51	267	30.2989	5.98584	1.09113	7	9.53151	1.14654	3	1.11255	1.04507	4	7.31927	1.01826	7	6.84513	1.15418	3	8.93631	1.05513	4	7.54203	0.977711	7	6.49578	0.906218	3	2.56874	0.959351	4	5.59821	0.933416	7	10.6366	0.912688	3	7.63005	0.96641	4	7.40386
XP_004010700.1	PREDICTED: sorbitol dehydrogenase [Ovis aries]	39.33	12	12	31	356	38.0747	7.45947	0.957882	10	6.59678	1.0259	9	2.30388	1.00859	12	5.21725	0.955969	10	5.10961	0.991235	9	0.951639	1.02332	12	5.38541	1.11923	10	5.57665	0.959123	9	3.44302	1.04419	12	5.78604	0.900689	10	12.5266	1.03414	9	2.54204	0.945163	12	9.44439
XP_011952132.1	PREDICTED: soluble lamin-associated protein of 75 kDa isoform X3 [Ovis aries]	39.3	1	12	76	542	60.0422	4.60205	1.12682	2	8.91717	0.954886	3	5.97073	1.05133	2	3.69144	0.941517	2	3.52042	1.03441	3	4.67403	1.00161	2	4.57387	1.04813	2	7.2282	1.03378	3	2.03334	0.955659	2	1.16143	0.862589	2	2.23421	0.998484	3	2.88711	1.01484	2	5.01929
XP_004022205.1	PREDICTED: PDZ domain-containing protein 11 isoform X6 [Ovis aries]	39.29	3	4	10	140	16.1453	7.13721	1.00972	2	3.31303	1.04003	3	1.76423	1.02112	2	15.2576	0.955522	2	2.81685	0.981996	3	1.82994	1.02378	2	0.100712	0.980709	2	1.13505	1.01934	3	1.86257	0.97995	2	1.199	1.06134	2	0.325564	0.98639	3	5.06844	0.991207	2	11.0354
XP_011958898.1	PREDICTED: small nuclear ribonucleoprotein Sm D1 isoform X2 [Ovis aries]	39.29	4	4	22	112	12.3858	11.4585	0.955609	8	4.10722	0.988153	6	4.92456	0.949063	8	6.86765	0.993055	8	4.91006	1.04402	6	4.77432	0.955497	8	4.23208	1.01356	8	2.92322	0.966934	6	3.77038	1.04117	8	3.04507	1.03435	8	3.67538	1.01349	6	4.11701	1.06423	8	5.86445
XP_014957038.1	PREDICTED: serine/threonine-protein phosphatase PGAM5, mitochondrial isoform X1 [Ovis aries]	39.29	4	4	10	140	15.7731	7.02002	0.975475	4	6.57859	0.999888	4	0.249868	1.09901	2	4.7694	1.03726	4	2.4959	0.954652	4	3.3089	1.03556	2	2.33657	1.02864	4	2.76244	1.01072	4	3.34324	0.947812	2	5.98176	0.998071	4	2.4767	1.04419	4	1.5973	0.961582	2	0.260127
XP_004006893.1	PREDICTED: heme-binding protein 1 isoform X1 [Ovis aries]	39.27	6	6	30	191	21.1724	5.2749	1.06394	12	2.21202	0.859469	8	3.95342	0.968981	10	6.41164	0.87941	12	3.26773	0.92366	8	2.10303	1.0061	10	6.59594	1.14676	12	5.953	1.08123	8	2.78441	1.03822	10	6.56507	0.82957	12	7.81302	1.11956	8	3.28972	0.993137	10	4.30474
NP_001265496.1	glutamate dehydrogenase 1, mitochondrial [Ovis aries]	39.22	19	19	132	561	61.5484	7.95752	1.08871	43	5.46167	1.09403	42	8.1006	1.01835	47	7.70721	1.0013	43	4.97664	0.950057	42	7.32066	0.975296	47	8.35859	0.993312	43	4.77618	1.03278	42	5.41169	1.05621	47	6.54984	0.919476	43	10.2559	0.947844	42	8.36256	0.951521	47	7.2535
XP_012032645.1	PREDICTED: single-stranded DNA-binding protein, mitochondrial isoform X2 [Ovis aries]	39.19	5	5	32	148	17.286	9.93506	1.00213	13	3.81632	0.969826	11	2.65037	0.937181	8	3.08854	1.05174	13	5.68783	0.945092	11	2.74852	0.915702	8	3.06723	0.967506	13	5.24814	0.963803	11	3.93977	1.10041	8	3.46699	1.00131	13	3.71177	1.13331	11	5.22148	1.01267	8	0.348332
NP_001009218.1	decorin precursor [Ovis aries]	39.17	12	12	68	360	39.947	8.66064	1.18953	27	3.80735	0.982307	18	5.46907	1.16807	23	8.81204	1.26904	27	5.91053	0.955462	18	6.71001	0.874927	23	9.82432	0.899317	27	4.29058	0.987609	18	3.90851	1.12271	23	7.78778	0.693067	27	13.3209	1.07986	18	6.89034	0.820652	23	11.0259
XP_004005781.1	PREDICTED: trifunctional enzyme subunit beta, mitochondrial isoform X2 [Ovis aries]	39.16	16	16	72	475	51.3064	9.31982	0.96023	21	4.26679	0.96407	26	5.19977	0.997938	24	5.6778	1.01	21	6.68886	0.954727	26	4.73924	0.986704	24	4.61063	1.00175	21	4.84055	0.979369	26	5.41169	1.00071	24	5.42257	1.02535	21	4.36757	1.10616	26	4.98548	1.01463	24	3.87453
XP_004008772.1	PREDICTED: transmembrane emp24 domain-containing protein 9 [Ovis aries]	39.15	7	10	58	235	27.1821	7.53271	1.0024	7	2.28098	1.01834	9	4.60025	0.978818	11	5.6986	0.989678	7	1.18689	0.939097	9	4.98417	1.07568	11	4.50964	0.996307	7	2.30151	1.06082	9	4.30342	0.960613	11	4.72688	1.05632	7	5.06253	0.973582	9	7.70421	1.02101	11	8.06335
XP_014957037.1	PREDICTED: golgin subfamily A member 3 isoform X1 [Ovis aries]	39.13	45	45	149	1490	166.836	5.41455	0.936851	50	5.29319	0.980407	44	4.1617	0.99193	55	8.34281	1.00737	50	6.02643	0.999857	44	5.44218	1.03525	55	7.59811	0.975103	50	6.29768	1.02451	44	5.40221	0.952509	55	7.27659	1.08138	50	7.42161	0.993696	44	4.23229	1.0426	55	5.06435
XP_014951850.1	PREDICTED: calcium/calmodulin-dependent protein kinase type II subunit delta isoform X15 [Ovis aries]	39.12	10	16	52	478	54.0935	7.25439	1.04719	8	2.85048	0.989899	9	3.91947	0.909493	9	4.77277	1.03233	8	6.57544	0.937735	9	3.05852	0.993495	9	9.2408	0.962929	8	5.82042	1.01593	9	2.50019	1.02834	9	6.65426	0.951517	8	5.08034	1.04924	9	2.31642	0.998037	9	6.61422
XP_011966101.1	PREDICTED: fatty acid-binding protein, heart isoform X1 [Ovis aries]	39.1	5	7	15	133	14.7526	6.56592	0.946876	5	3.87473	0.925968	2	0.828039	0.909266	5	2.8482	1.0971	5	5.71135	0.99718	2	4.82125	1.005	5	2.30283	1.02911	5	3.65293	1.08789	2	5.43583	1.10826	5	4.60443	0.935638	5	7.62463	0.986971	2	0.928463	1.00703	5	4.10172
XP_004014998.1	PREDICTED: ER membrane protein complex subunit 8 [Ovis aries]	39.05	6	6	18	210	23.7607	6.25244	1.02952	5	6.00256	1.03698	7	6.19069	1.02708	6	6.99939	1.05749	5	7.35155	0.959548	7	4.8242	1.07818	6	6.11503	1.02274	5	2.78646	0.988602	7	3.40225	0.974627	6	5.563	0.959425	5	8.86407	1.02768	7	1.07211	0.953135	6	16.0644
XP_004017412.1	PREDICTED: vacuolar protein sorting-associated protein 29 isoform X3 [Ovis aries]	39.01	7	7	26	182	20.4827	6.78564	1.03199	8	2.94712	0.995676	8	3.00107	1.0077	10	9.95781	1.04532	8	3.7386	1.01223	8	5.28859	1.02637	10	6.57235	0.960417	8	5.38284	1.00562	8	3.62523	1.00044	10	7.65044	0.965591	8	5.40301	1.00511	8	4.4445	0.962608	10	5.60159
XP_012044567.1	PREDICTED: regulation of nuclear pre-mRNA domain-containing protein 1B isoform X2 [Ovis aries]	39.01	9	9	38	282	32.1997	6.354	1.01468	11	3.98849	0.986991	12	4.10557	0.99364	15	6.15335	0.992072	11	6.00766	1.03632	12	5.66461	1.00565	15	7.46944	0.967907	11	5.22369	0.986398	12	5.59031	0.99997	15	2.66274	1.0337	11	2.97834	0.993747	12	2.94455	1.01709	15	4.31195
XP_004011507.1	PREDICTED: proteasome subunit beta type-1 [Ovis aries]	39	8	8	40	241	26.3453	7.81104	0.991841	12	7.65746	0.997399	14	6.37841	1.0097	14	4.29268	0.987222	12	7.58943	1.02287	14	5.72565	1.0501	14	11.6065	1.02774	12	3.20704	0.967038	14	4.23117	1.00363	14	5.34165	0.987335	12	6.86331	0.991556	14	5.49453	1.00103	14	3.25614
XP_004005921.1	PREDICTED: vesicle-associated membrane protein 8 [Ovis aries]	39	4	4	26	100	11.336	8.19189	1.02292	8	3.8092	0.986556	9	7.75871	1.14295	9	2.99313	1.00346	8	6.94685	0.978663	9	6.07889	1.04156	9	7.31116	1.00233	8	3.31354	0.993772	9	2.97859	0.910631	9	2.42518	0.95953	8	8.71566	1.00723	9	4.79767	0.969011	9	2.01276
XP_012043930.1	PREDICTED: protein transport protein Sec23B [Ovis aries]	38.98	16	20	65	767	86.3746	7.09326	1.00111	12	5.34655	0.977239	16	5.95536	0.956418	20	3.94433	1.00714	12	2.28847	0.963299	16	4.36317	1.00309	20	4.63457	0.975168	12	4.15244	1.02511	16	10.5638	0.996486	20	8.30136	1.02764	12	3.5997	1.01319	16	4.09428	0.990199	20	8.4828
XP_004004443.1	PREDICTED: 40S ribosomal protein S6 [Ovis aries]	38.96	11	11	97	249	28.649	10.8433	0.964978	36	6.01542	0.992117	29	3.85323	0.967601	32	4.76762	1.02946	36	5.45086	0.98725	29	4.92602	1.00441	32	4.58381	0.995938	36	4.76828	1.04253	29	3.57912	0.98494	32	6.79221	1.00619	36	6.82985	1.00192	29	6.50799	1.03568	32	5.98175
XP_014951216.1	PREDICTED: calnexin [Ovis aries]	38.95	25	26	254	593	67.748	4.61475	0.965904	89	7.51045	1.02006	80	4.53093	0.971226	84	10.1417	1.03757	89	4.99922	0.964071	80	5.76427	1.01059	84	6.06699	0.975875	89	4.11776	1.04033	80	5.15323	0.909281	84	3.79827	1.02716	89	6.1325	0.978251	80	5.22758	1.11644	84	7.39528
XP_004015227.1	PREDICTED: tubulin-folding cofactor B isoform X1 [Ovis aries]	38.93	9	9	49	244	27.4635	5.23682	0.987552	16	8.58195	1.00903	16	6.50468	1.05267	17	4.39516	0.99437	16	11.9497	1.00534	16	7.23259	0.979123	17	9.10923	1.04838	16	9.24515	0.991766	16	4.37552	0.922843	17	9.28545	0.977744	16	8.68419	0.99506	16	5.96695	1.05732	17	8.67972
XP_011957812.1	PREDICTED: GTPase HRas isoform X1 [Ovis aries]	38.92	2	5	10	185	20.5974	6.34131	1.00902	1					1.02922	2	2.93391	0.956338	1					0.982946	2	1.05577	0.995456	1					1.00585	2	1.26428	1.04335	1					0.992268	2	3.04404
XP_004009686.1	PREDICTED: hydroxyacyl-coenzyme A dehydrogenase, mitochondrial [Ovis aries]	38.85	12	13	49	314	34.2639	8.95361	0.965485	18	3.90619	0.943457	12	3.67305	0.984247	16	4.65137	0.978039	18	5.30941	0.986558	12	4.84621	0.962925	16	2.45886	0.992146	18	4.60384	1.02722	12	5.7918	1.03577	16	3.63432	1.05982	18	6.15594	1.04318	12	4.7247	1.01599	16	5.74861
XP_014951503.1	PREDICTED: phospholipid hydroperoxide glutathione peroxidase, mitochondrial isoform X1 [Ovis aries]	38.82	6	6	32	170	19.4245	8.27979	0.947057	8	4.89744	0.996426	12	4.3148	0.970105	12	3.11004	0.992957	8	5.96167	1.01104	12	5.42049	0.997086	12	5.16871	1.07101	8	1.90864	1.01425	12	2.18845	1.03772	12	5.83126	0.97689	8	2.51918	0.970201	12	5.00901	0.966098	12	5.28999
XP_004017134.1	PREDICTED: carboxymethylenebutenolidase homolog [Ovis aries]	38.78	11	11	88	245	27.9672	6.78564	0.940648	27	5.6699	1.00726	27	6.64382	0.954258	31	3.37414	0.958425	27	6.76662	0.9318	27	6.26878	1.06226	31	4.60006	1.07411	27	4.46418	1.07674	27	6.32589	0.992262	31	3.10984	1.01828	27	5.13114	1.01889	27	4.14352	1.00868	31	4.9535
XP_004012652.3	PREDICTED: sperm-associated antigen 7 [Ovis aries]	38.77	7	7	14	227	26.0222	7.37158	1.00097	4	9.51384	1.08023	5	4.16013	1.04124	5	12.0797	0.926237	4	4.02378	1.0056	5	6.23323	1.05692	5	1.7889	1.01446	4	5.72017	0.992846	5	5.05693	0.986074	5	6.46706	1.03455	4	3.18154	0.941916	5	3.913	1.02047	5	7.15187
XP_011959437.1	PREDICTED: nmrA-like family domain-containing protein 1 isoform X1 [Ovis aries]	38.77	16	17	91	374	40.6109	8.14795	0.906614	29	5.12402	0.945503	23	2.44228	1.03793	30	5.17114	0.939397	29	4.7401	0.983385	23	2.62375	1.0223	30	6.60134	1.13501	29	4.14634	1.03872	23	3.27017	0.900591	30	5.93009	0.985288	29	4.82264	1.03509	23	2.90856	1.07336	30	5.91452
XP_012044310.1	PREDICTED: vesicle-associated membrane protein-associated protein B/C isoform X1 [Ovis aries]	38.7	9	9	73	261	28.8798	8.14795	1.00731	26	5.52421	1.00805	24	3.36101	1.00082	17	4.45773	0.978096	26	4.43798	1.02457	24	9.26112	1.04942	17	7.23014	0.990707	26	4.3793	1.00918	24	3.87362	0.991152	17	6.14423	1.0342	26	7.50254	0.977791	24	4.73177	0.950781	17	8.77505
XP_014959726.1	PREDICTED: LOW QUALITY PROTEIN: COP9 signalosome complex subunit 6 isoform X1 [Ovis aries]	38.7	9	9	29	323	36.0111	5.74463	0.973673	7	1.96345	1.00058	11	3.25918	0.994352	11	6.97987	1.01246	7	4.103	1.05136	11	5.2945	0.944211	11	5.45867	1.05443	7	2.74516	0.994815	11	4.56319	1.10189	11	3.7663	0.979617	7	8.17339	0.99184	11	3.75258	0.98508	11	9.65927
XP_004001873.1	PREDICTED: NADH dehydrogenase [ubiquinone] iron-sulfur protein 5 [Ovis aries]	38.68	4	4	23	106	12.5714	8.48486	1.05198	8	8.42348	1.0098	6	4.89949	1.11426	9	7.48698	0.988843	8	5.56697	0.957595	6	6.24372	1.02053	9	2.66799	0.976261	8	7.26502	0.999406	6	1.92152	0.917777	9	2.8247	0.974798	8	3.48156	1.04449	6	4.95525	1.03934	9	6.32656
XP_004007029.1	PREDICTED: histone H1.0 [Ovis aries]	38.66	10	10	129	194	20.9682	10.9019	0.961632	43	6.40255	0.926701	42	4.66821	1.05004	44	5.69028	0.970437	43	3.91729	1.12676	42	3.80797	1.02486	44	6.53302	1.08688	43	5.81108	0.95847	42	3.40472	0.953652	44	5.3981	0.95183	43	3.91515	1.0128	42	4.12989	0.997645	44	4.69984
XP_014956202.1	PREDICTED: LOW QUALITY PROTEIN: NEDD8-conjugating enzyme Ubc12 isoform X1 [Ovis aries]	38.66	7	7	30	194	21.9331	7.12256	0.945897	10	3.02146	0.95327	8	2.02109	0.99608	12	6.53074	1.00909	10	5.58282	1.00028	8	2.10948	0.9924	12	5.75642	1.04928	10	5.71224	1.04623	8	1.81798	1.02569	12	4.53472	1.00162	10	3.19071	1.01624	8	3.62286	0.983161	12	4.31225
XP_004006261.1	PREDICTED: synaptotagmin-1 isoform X1 [Ovis aries]	38.63	12	13	35	422	47.5648	8.1333	0.886293	13	6.91101	1.15477	12	5.28025	1.01769	6	8.08159	0.825626	13	9.81521	1.04439	12	1.58983	0.840437	6	12.0294	1.24644	13	9.5043	1.01121	12	3.43805	1.01569	6	5.43312	0.97676	13	3.69629	0.814341	12	4.754	1.11212	6	6.75642
XP_014953755.1	PREDICTED: ATP-dependent (S)-NAD(P)H-hydrate dehydratase isoform X2 [Ovis aries]	38.63	10	10	25	321	33.9705	7.85498	1.05275	12	6.06164	1.06241	5	5.89546	0.963896	8	7.07248	1.20769	12	8.79262	0.957456	5	5.65535	1.0133	8	6.93034	0.888337	12	10.5079	0.987629	5	2.19077	0.997595	8	5.65238	0.917302	12	6.91112	1.00144	5	4.26003	1.02138	8	5.89115
XP_004004768.1	PREDICTED: 60S ribosomal protein L26 [Ovis aries]	38.62	2	8	44	145	17.2475	10.5503	1.02034	4	3.44535	0.960309	4	4.59671	0.944431	2	4.12493	1.0036	4	3.17323	0.971601	4	2.74963	0.988752	2	0.325336	0.998967	4	2.23506	1.00934	4	3.14679	0.960321	2	0.440895	1.00662	4	4.73548	1.07165	4	6.76968	1.10395	2	2.99272
XP_014949680.1	PREDICTED: actin-related protein 2/3 complex subunit 5-like protein isoform X1 [Ovis aries]	38.61	4	4	11	101	11.2001	10.0669	1.00009	4	4.67374	1.04678	4	1.46746	1.06482	3	3.27768	0.991815	4	7.32672	0.934956	4	1.84545	0.952	3	3.77639	1.03539	4	5.15675	0.988087	4	14.6903	1.00844	3	2.93826	0.969616	4	5.20245	1.0554	4	10.1217	0.986048	3	1.76133
XP_014949082.1	PREDICTED: 26S proteasome non-ATPase regulatory subunit 1 isoform X1 [Ovis aries]	38.61	30	31	144	953	105.805	5.38916	0.986709	52	6.80129	0.986399	42	5.90297	0.991084	44	7.52296	1.01749	52	7.16608	1.00007	42	5.11206	0.971605	44	6.6712	1.00267	52	5.85531	1.00868	42	5.65865	1.02822	44	5.7885	0.997535	52	7.14484	0.99105	42	6.34911	1.02153	44	6.38724
XP_004004063.1	PREDICTED: prostaglandin reductase 1 [Ovis aries]	38.6	8	9	43	329	35.7196	7.81104	1.06096	11	4.15983	0.930005	13	4.94399	0.800441	14	4.79146	0.823885	11	12.2774	0.937391	13	10.9942	0.892132	14	5.97732	1.18353	11	5.90078	0.982867	13	5.27139	1.19742	14	9.08081	0.909324	11	8.11767	1.16221	13	10.7642	0.981349	14	10.1997
XP_004010265.1	PREDICTED: glucosamine 6-phosphate N-acetyltransferase isoform X1 [Ovis aries]	38.59	5	5	22	184	20.7626	7.98682	0.960686	7	5.52449	1.00309	10	6.49683	1.03766	5	2.61876	1.03149	7	4.57691	0.981114	10	5.56289	1.08118	5	1.13015	0.954774	7	2.96177	0.994179	10	4.69796	0.916721	5	1.6937	1.12903	7	5.04273	1.04446	10	5.65165	1.03348	5	1.91643
XP_004013039.1	PREDICTED: 116 kDa U5 small nuclear ribonucleoprotein component [Ovis aries]	38.58	28	29	103	972	109.376	4.99561	0.983433	36	6.98531	0.991135	27	2.77033	1.00643	28	6.28374	1.0095	36	6.26461	1.03388	27	3.88426	0.981935	28	5.84447	1.00169	36	4.57274	1.00125	27	3.92464	1.04324	28	5.07052	1.01783	36	7.65152	0.988683	27	5.83775	0.992501	28	4.82279
NP_001155328.1	ras-related C3 botulinum toxin substrate 1 [Ovis aries]	38.54	4	7	53	192	21.4362	8.49951	1.04559	10	4.21946	1.00582	10	4.06662	1.04725	8	10.5545	0.981847	10	4.38344	1.03286	10	6.43916	1.01002	8	12.161	0.995626	10	1.90699	1.02106	10	1.57981	0.996922	8	8.46803	0.985947	10	9.3215	0.95746	10	3.13103	0.943616	8	3.6823
XP_004012874.1	PREDICTED: proteasome subunit beta type-3 [Ovis aries]	38.54	6	6	29	205	22.9775	6.55127	0.986582	9	2.36892	1.01145	10	1.33742	0.971445	10	5.43584	1.03272	9	4.84814	1.00788	10	3.80567	0.962849	10	3.23337	1.02645	9	4.2425	0.992315	10	3.49573	1.04778	10	3.06722	0.947126	9	2.94748	1.00326	10	4.83752	1.00349	10	6.11371
NP_001135985.1	H/ACA ribonucleoprotein complex subunit 4 [Ovis aries]	38.54	1	16	68	506	56.8194	9.61279	1.08987	3	11.4075	0.933441	3	3.57988	0.983952	3	3.29815	1.06079	3	2.57012	1.08941	3	5.58533	1.00802	3	2.19236	0.894026	3	0.158639	0.991096	3	2.486	0.987072	3	1.77661	0.971052	3	6.74971	0.983717	3	0.531373	1.01231	3	1.98205
XP_004005800.1	PREDICTED: prolactin regulatory element-binding protein isoform X1 [Ovis aries]	38.52	8	10	26	418	45.7739	8.49951	0.996162	9	9.62159	1.03849	6	5.72361	1.04583	7	2.71357	1.09308	9	8.71326	1.08223	6	13.297	0.993159	7	5.08546	0.94722	9	7.64845	0.930343	6	5.06997	0.901541	7	9.60405	0.967093	9	10.6761	0.953949	6	20.2076	1.05506	7	10.4719
XP_014954445.1	PREDICTED: growth factor receptor-bound protein 2 isoform X1 [Ovis aries]	38.46	7	7	36	208	24.1691	8.36768	0.983917	12	4.89146	0.996299	14	4.32588	0.990389	10	5.07912	1.00141	12	4.77135	1.0408	14	4.07807	1.01577	10	1.8568	0.996501	12	6.13131	0.98388	14	4.58631	1.00798	10	1.50773	1.01143	12	3.05109	0.972019	14	3.15052	0.993549	10	2.65242
NP_001119820.1	serum paraoxonase/arylesterase 2 precursor [Ovis aries]	38.42	8	9	44	354	39.4465	5.63037	0.919644	14	3.70152	1.09502	14	2.95973	1.06887	12	5.21776	0.985428	14	6.00195	0.896995	14	6.55495	1.16841	12	4.59573	1.06483	14	5.26579	1.01029	14	3.01016	0.851946	12	4.72399	1.00629	14	7.09306	1.02982	14	4.21988	1.007	12	6.64097
XP_004014970.1	PREDICTED: synaptic vesicle membrane protein VAT-1 homolog-like [Ovis aries]	38.42	14	14	52	419	45.7541	5.09717	1.40983	27	6.48596	0.867884	9	10.1728	1.01886	16	7.17417	0.517667	27	32.7957	0.884633	9	5.60794	0.978467	16	4.2319	1.20602	27	9.77748	1.13897	9	6.19079	1.07386	16	3.14837	0.737642	27	12.0744	1.09257	9	2.85908	0.9055	16	8.24326
NP_001009457.1	40S ribosomal protein S25 [Ovis aries]	38.4	6	6	32	125	13.7337	10.1108	1.00356	10	5.39258	0.972568	9	2.62494	1.01436	13	2.37698	0.967888	10	6.05877	0.951284	9	1.33661	1.00947	13	4.66086	0.980867	10	3.73352	1.02173	9	2.28636	0.925258	13	3.16456	1.05889	10	2.97241	1.02965	9	4.59547	1.07556	13	2.92973
NP_001156518.1	protein disulfide-isomerase A5 precursor [Ovis aries]	38.39	17	17	52	521	59.5731	7.6499	0.97492	18	5.34186	1.00849	20	5.72897	1.00144	14	2.03	1.00419	18	4.53124	0.982121	20	5.24669	1.05766	14	6.36149	0.991328	18	4.99426	0.995681	20	4.56047	0.934197	14	4.75278	1.03167	18	4.43647	1.02063	20	6.09302	1.01364	14	6.18315
XP_004006092.1	PREDICTED: protein dpy-30 homolog [Ovis aries]	38.38	2	2	3	99	11.2428	4.88135	0.884549	1					1.0482	1		0.994826	1					0.994991	1		1.07245	1					0.968556	1		1.04301	1					1.00931	1
XP_004014204.1	PREDICTED: synaptosomal-associated protein 25 isoform X2 [Ovis aries]	38.35	1	7	36	206	23.3212	4.85596	1.09774	4	15.7043	1.02276	5	18.4628	0.836296	3	11.0493	0.93213	4	19.8338	0.974459	5	7.36025	0.859649	3	2.76757	1.01264	4	21.9887	1.04368	5	5.6784	1.21053	3	8.32775	0.935953	4	9.07457	1.00082	5	7.62207	0.995222	3	2.44749
XP_014957669.1	PREDICTED: LOW QUALITY PROTEIN: coatomer subunit gamma-1 isoform X1 [Ovis aries]	38.34	28	30	148	1012	111.442	5.93506	1.00605	44	7.14169	0.976538	48	5.97145	0.989394	49	5.6304	1.0285	44	6.52312	0.975021	48	7.59058	1.00356	49	3.75194	0.97148	44	6.45025	1.03983	48	4.36296	0.984494	49	6.83589	1.02346	44	8.25761	1.01217	48	6.29802	1.03489	49	6.36101
XP_011954149.1	PREDICTED: sec1 family domain-containing protein 1 isoform X1 [Ovis aries]	38.27	20	20	118	669	75.7519	6.94678	0.959868	35	5.79227	0.996557	47	3.3658	0.96664	36	6.00827	1.03345	35	5.40954	0.993452	47	5.15359	1.03886	36	3.50009	0.976257	35	2.69037	1.00971	47	5.36038	0.950141	36	5.55447	1.02038	35	6.73408	0.990906	47	4.68602	1.06817	36	4.42787
XP_014955900.1	PREDICTED: LOW QUALITY PROTEIN: 60S ribosomal protein L13 isoform X1 [Ovis aries]	38.25	9	10	80	217	24.8878	11.5903	1.00668	26	5.80274	0.969106	27	3.53487	1.00252	24	6.17018	1.04141	26	5.45631	1.00098	27	4.14251	1.00616	24	4.94509	0.98384	26	4.63691	1.0281	27	4.5596	0.933222	24	5.47347	0.9784	26	4.03575	1.00718	27	5.64054	1.06946	24	6.31823
XP_014947556.1	PREDICTED: guanine nucleotide-binding protein G(I)/G(S)/G(O) subunit gamma-5 [Ovis aries]	38.24	3	3	7	68	7.31381	9.84717	0.938983	3	0.950384	0.991845	3	3.56837	1.17485	1		0.925762	3	5.08417	0.970825	3	20.0728	1.13342	1		1.0545	3	0.488521	0.998416	3	15.1479	0.863334	1		1.04049	3	0.926481	0.994297	3	0.405627	0.925019	1
XP_012030309.1	PREDICTED: WASH complex subunit CCDC53 isoform X3 [Ovis aries]	38.22	3	3	6	157	17.1225	4.43701	1.01698	4	4.62939	1.04834	1		0.983437	1		0.989709	4	0.309705	0.981209	1		0.989798	1		1.0301	4	3.36463	1.02281	1		0.981271	1		0.987147	4	9.77152	0.957691	1		1.05043	1
XP_004005219.1	PREDICTED: F-actin-capping protein subunit beta isoform X1 [Ovis aries]	38.21	10	10	66	301	33.5778	6.18896	1.05848	23	6.31995	1.01452	22	5.68759	0.987256	21	5.65625	0.994926	23	5.50826	1.02764	22	5.86007	0.987906	21	5.79431	0.987033	23	6.61536	0.981005	22	5.1537	1.01308	21	3.62212	0.974053	23	6.42727	0.99481	22	5.40561	0.984496	21	3.72291
XP_004017411.1	PREDICTED: actin-related protein 2/3 complex subunit 3 isoform X1 [Ovis aries]	38.2	7	7	27	178	20.5334	8.5874	1.01697	9	9.89849	0.98886	6	2.71479	0.980373	12	10.6042	1.06162	9	5.49595	0.96397	6	3.54024	0.975777	12	3.95511	1.0209	9	2.42676	1.03124	6	2.73433	1.05923	12	7.87425	0.989656	9	13.0908	1.02987	6	5.03735	0.962736	12	3.64795
XP_004003349.1	PREDICTED: coatomer subunit beta' [Ovis aries]	38.19	32	32	144	906	102.273	5.2749	0.987764	41	4.65166	0.996553	55	4.71364	0.991171	48	4.03171	1.01767	41	5.2368	0.971807	55	5.46108	1.01431	48	4.5963	0.973821	41	4.03303	1.03118	55	5.35107	0.978389	48	7.47388	1.03818	41	6.83494	1.02303	55	4.58702	1.01418	48	7.86932
XP_012004152.1	PREDICTED: prothymosin alpha isoform X2 [Ovis aries]	38.18	6	6	80	110	12.0649	3.78955	1.01349	24	6.76507	1.01274	23	7.22783	1.01555	33	12.7715	1.01221	24	6.75289	1.03503	23	2.36901	1.00297	33	10.9064	0.93824	24	7.30899	0.965397	23	4.29603	0.933065	33	8.24305	1.0236	24	6.43385	0.985364	23	9.81236	1.06823	33	11.9931
XP_011954769.1	PREDICTED: EPM2A-interacting protein 1 [Ovis aries]	38.16	19	20	76	608	69.6799	6.22705	1.01816	23	5.73246	0.953989	25	6.13661	1.01426	27	7.34509	0.950583	23	8.63164	1.01377	25	5.59194	0.959713	27	5.8357	1.01298	23	3.17941	1.00694	25	4.361	0.972197	27	4.9841	1.00138	23	9.50549	1.01512	25	6.90445	1.01842	27	6.13812
XP_004006455.1	PREDICTED: LOW QUALITY PROTEIN: ATP-dependent 6-phosphofructokinase, muscle type isoform X1 [Ovis aries]	38.16	22	25	125	849	93.3004	7.37158	0.990098	36	6.10053	0.98335	38	4.94092	1.01493	43	7.1718	0.90438	36	4.5256	0.986913	38	5.76013	1.00025	43	4.8527	1.08387	36	5.8792	1.03467	38	6.205	1.02113	43	5.54872	0.988018	36	6.16729	0.991468	38	4.40843	0.979526	43	7.14022
XP_004005851.1	PREDICTED: LOW QUALITY PROTEIN: EH domain-containing protein 3 [Ovis aries]	38.16	9	17	62	532	60.3405	7.23975	1.04179	8	4.68633	1.088	11	2.70343	1.05575	8	4.17143	0.99312	8	5.02996	0.830756	11	14.2879	1.15984	8	3.18002	1.02027	8	3.52923	1.0757	11	5.78957	0.938262	8	7.28852	0.953631	8	4.65159	1.02156	11	2.00169	0.920401	8	2.97481
XP_004009912.1	PREDICTED: ubiquitin-like modifier-activating enzyme 6 [Ovis aries]	38.13	31	31	115	1057	118.909	5.70654	0.941898	35	7.53802	1.02447	35	4.19415	0.952045	43	8.24769	0.963188	35	7.00356	0.969915	35	6.18008	1.00682	43	4.25279	1.08333	35	4.48097	0.988217	35	4.41401	1.02385	43	3.88982	0.993143	35	6.34506	1.03468	35	6.00056	1.01934	43	5.42693
XP_004020622.1	PREDICTED: serpin B5 [Ovis aries]	38.13	10	10	38	375	42.2075	5.89697	0.935097	9	5.27817	0.902348	14	6.55212	1.06729	15	5.92748	1.09068	9	2.70545	1.03389	14	5.30686	1.06302	15	7.27857	0.982416	9	2.0702	0.969735	14	6.93322	0.874821	15	6.64829	1.01408	9	6.62691	1.0851	14	5.71226	1.05365	15	9.12264
XP_012042398.1	PREDICTED: ubiquitin carboxyl-terminal hydrolase isozyme L5 isoform X2 [Ovis aries]	38.11	10	10	42	328	37.377	5.61768	0.997386	15	5.7461	0.987872	12	3.04838	1.00404	15	4.9486	0.989771	15	4.96387	1.04896	12	3.61021	0.977151	15	3.86634	1.0328	15	3.93864	0.97446	12	5.43916	1.05592	15	4.48255	0.955974	15	5.49424	0.964069	12	4.87179	0.991732	15	7.69158
XP_011957557.2	PREDICTED: RNA-binding protein 4B isoform X4 [Ovis aries]	38.11	12	12	59	328	36.8899	7.15186	0.984174	20	3.27744	1.01585	20	3.17193	1.00066	19	4.92751	0.99523	20	4.29646	0.994438	20	2.98082	0.969204	19	5.16692	1.00341	20	5.95126	1.00197	20	3.65729	1.04189	19	3.08739	1.0297	20	2.95083	0.970476	20	4.2678	0.98373	19	3.76981
XP_004002589.1	PREDICTED: 40S ribosomal protein S27 [Ovis aries]	38.1	1	3	17	84	9.45484	9.45166	0.977116	3	7.29049	0.989887	2	0.032825	0.966102	2	10.6563	0.933159	3	8.4539	0.853983	2	4.09118	0.992722	2	12.5939	1.015	3	3.68995	1.07559	2	2.48899	1.05185	2	2.07826	1.12209	3	2.10186	1.07873	2	5.82056	0.981582	2	1.72265
XP_004010596.1	PREDICTED: 40S ribosomal protein S27-like isoform X1 [Ovis aries]	38.1	1	3	12	84	9.45685	9.45166	1.05099	1					0.842024	1		1.00429	1					1.20541	1		0.952084	1					0.940854	1		1.0089	1					1.05384	1
XP_012018478.1	PREDICTED: 60S ribosomal protein L35 isoform X1 [Ovis aries]	38.1	4	5	22	105	11.7458	10.4771	0.974279	10	3.24287	0.939764	6	5.74463	0.990617	4	0.565459	1.01395	10	4.12567	0.959276	6	4.57138	0.972342	4	4.05469	1.00316	10	3.66837	1.02961	6	0.573581	0.939902	4	0.755219	1.01062	10	3.81612	1.06789	6	1.50466	1.09055	4	1.46928
XP_011962980.1	PREDICTED: ribose-phosphate pyrophosphokinase 1 [Ovis aries]	38.05	10	10	61	318	34.8119	6.97607	0.932817	18	4.64874	1.00265	21	5.24129	0.956329	22	9.28226	0.981974	18	4.66077	1.0088	21	5.6047	0.949211	22	9.39879	1.09654	18	6.6775	1.00682	21	3.29834	1.06531	22	6.3016	0.978744	18	6.28646	0.998777	21	6.85923	0.998011	22	7.4047
XP_004010730.1	PREDICTED: proteasome subunit alpha type-3 [Ovis aries]	38.04	10	10	48	255	28.4011	5.32568	0.975176	12	5.32816	0.986172	16	4.04827	0.972372	15	2.19732	0.988392	12	5.72033	0.984363	16	3.83962	0.952424	15	2.12419	1.03885	12	3.57626	0.999649	16	3.35839	1.02127	15	2.76023	0.992877	12	6.61357	1.02751	16	3.73582	1.00024	15	5.04344
XP_004018172.1	PREDICTED: peptidyl-prolyl cis-trans isomerase FKBP3 isoform X1 [Ovis aries]	38.04	8	8	57	276	30.615	9.48096	0.977734	19	3.45123	0.992799	22	2.8151	1.01797	16	2.78561	1.00842	19	3.36018	0.963689	22	4.41887	1.05248	16	6.49207	0.975963	19	3.98955	1.04227	22	5.46118	0.872965	16	5.41996	1.05934	19	5.49044	0.998532	22	2.49403	1.11366	16	6.30379
XP_011953302.1	PREDICTED: serine/arginine-rich splicing factor 9 isoform X1 [Ovis aries]	38.01	9	9	34	221	25.4623	8.33838	0.95815	11	8.78732	1.05145	9	4.3888	0.969253	14	8.9317	1.00116	11	3.63449	1.00748	9	3.86008	0.931852	14	1.79951	0.999989	11	5.37031	0.980108	9	4.31846	1.05375	14	5.02785	1.03483	11	4.19751	0.986539	9	2.99465	1.00212	14	3.19336
XP_011958197.1	PREDICTED: sideroflexin-3 isoform X1 [Ovis aries]	38.01	8	10	32	321	35.5695	9.26123	0.951133	8	3.32	0.963331	8	2.80833	0.997205	6	4.37535	0.959962	8	4.92207	1.00211	8	3.82254	0.99455	6	8.07328	1.04359	8	2.21507	1.00629	8	3.55852	0.972439	6	3.08788	1.00757	8	6.69389	1.04433	8	3.52531	1.04514	6	1.51012
XP_012033841.1	PREDICTED: cold-inducible RNA-binding protein isoform X4 [Ovis aries]	38.01	5	5	27	171	18.4927	9.51025	0.88693	8	11.9579	0.944685	9	6.77275	1.04518	10	6.1969	1.08127	8	4.27995	1.02412	9	11.7543	0.994463	10	5.92518	1.05565	8	7.103	1.01326	9	4.65993	0.969661	10	4.21842	0.966641	8	5.99333	1.04541	9	6.4865	0.997406	10	6.59229
XP_011963719.1	PREDICTED: plectin-like, partial [Ovis aries]	38	1	23	85	600	70.0273	5.56689	1.03429	1		1.03662	1		0.961521	1		1.06707	1		1.11146	1		0.964217	1		0.99299	1		0.926532	1		1.02229	1		0.917331	1		0.945042	1		1.04164	1
XP_004017807.1	PREDICTED: guanosine-3',5'-bis(diphosphate) 3'-pyrophosphohydrolase MESH1 isoform X1 [Ovis aries]	37.99	5	5	24	179	20.3997	6.06201	0.989896	8	4.56435	0.898751	7	10.9287	1.0114	6	3.40533	1.05594	8	9.97186	1.00696	7	5.329	0.995303	6	7.59458	1.04321	8	6.0282	1.04537	7	5.23634	1.00034	6	6.49594	0.938989	8	4.0604	1.04715	7	7.66594	0.981256	6	4.57307
XP_004004943.1	PREDICTED: 60S ribosomal protein L6 [Ovis aries]	37.98	12	12	77	287	32.6936	10.6528	0.946385	26	4.33357	0.975351	28	5.15778	0.977268	23	5.2661	0.988221	26	3.88303	0.963522	28	5.14981	0.989364	23	5.75601	0.998929	26	2.1867	1.026	28	4.94033	0.941324	23	5.04916	1.05643	26	4.15571	1.04363	28	4.40354	1.10485	23	3.80101
XP_014958991.1	PREDICTED: glutaredoxin-3 isoform X1 [Ovis aries]	37.98	10	11	39	287	32.3496	6.11279	0.928067	11	2.02737	1.04755	11	3.5702	0.998735	14	8.37578	0.993688	11	5.76706	0.932855	11	13.2712	0.973746	14	8.34671	1.03248	11	3.69148	1.01032	11	3.85114	1.07999	14	4.27144	1.02708	11	11.7185	0.985534	11	10.4465	0.939213	14	7.9754
XP_004005920.1	PREDICTED: S-adenosylmethionine synthase isoform type-2 [Ovis aries]	37.97	13	13	46	395	43.6233	6.41748	0.918489	13	4.11969	0.97768	18	4.4224	0.936752	15	6.90615	0.996363	13	8.51203	0.997663	18	4.98547	0.943095	15	7.82227	1.02197	13	4.71558	0.973615	18	5.14752	1.01188	15	2.64356	1.02393	13	4.16205	1.03932	18	4.96014	1.07388	15	6.2035
XP_011951798.1	PREDICTED: mitochondrial carrier homolog 2 isoform X1 [Ovis aries]	37.95	11	11	44	303	33.2117	8.04541	1.03236	13	4.19423	0.975177	14	3.55398	1.02976	17	5.81917	1.00278	13	15.5318	0.922124	14	7.79068	1.04437	17	6.88368	0.922805	13	8.3737	1.03981	14	9.80173	0.948708	17	7.87663	1.0246	13	5.07762	1.04817	14	8.18051	0.950967	17	11.9617
XP_004007079.1	PREDICTED: ADP-ribosylation factor GTPase-activating protein 3 [Ovis aries]	37.91	17	17	58	517	56.8329	8.20654	0.953771	18	5.00611	0.998753	19	4.70177	1.01083	21	6.19582	1.0263	18	4.73728	0.958089	19	9.44286	0.978772	21	6.0897	1.03476	18	4.39029	1.06096	19	6.46903	0.975396	21	2.55884	0.994001	18	4.13029	0.969903	19	6.05325	1.03352	21	6.30605
XP_004010040.1	PREDICTED: syntaxin-18 isoform X1 [Ovis aries]	37.91	12	12	41	335	38.6196	5.57959	0.945781	14	6.7189	0.966253	13	2.10154	0.980957	14	4.06911	1.01642	14	3.60774	0.970951	13	4.46384	1.01547	14	8.85209	1.01397	14	3.69324	1.05514	13	3.08985	0.96558	14	6.86692	1.03619	14	4.89685	1.01472	13	4.43579	1.06114	14	6.48672
XP_004010847.1	PREDICTED: transmembrane emp24 domain-containing protein 10 [Ovis aries]	37.9	8	8	139	219	24.8118	6.68311	0.99447	44	5.71297	1.01369	49	5.04164	0.942819	46	6.29608	0.996408	44	4.56322	1.00248	49	10.5543	1.03153	46	7.0045	0.999131	44	4.46871	1.03096	49	7.44385	0.968604	46	8.24031	1.03108	44	5.34509	0.970367	49	6.73655	1.03154	46	6.56522
NP_001120745.1	mitochondrial 2-oxoglutarate/malate carrier protein [Ovis aries]	37.9	9	9	31	314	34.1839	9.87646	0.993232	11	3.30428	0.980718	8	7.79292	0.971899	12	4.93786	1.00393	11	7.81188	1.007	8	4.37925	0.971935	12	8.78932	1.02098	11	7.60527	0.933252	8	7.75869	1.09184	12	12.3983	0.987406	11	8.03389	1.09943	8	3.25298	0.951339	12	15.3108
NP_001232935.1	gelsolin [Ovis aries]	37.89	23	23	118	731	80.6696	5.84619	1.03542	39	3.87815	1.07068	42	3.70281	0.9995	37	4.69657	1.02146	39	5.53843	0.929405	42	5.67827	0.905761	37	7.30313	1.04378	39	6.05905	0.983322	42	4.46808	1.11014	37	3.44279	0.831659	39	8.75988	1.0326	42	5.31427	0.955358	37	4.18702
XP_004019738.1	PREDICTED: splicing factor 3B subunit 2 isoform X2 [Ovis aries]	37.87	26	26	83	734	83.295	5.74463	0.979846	31	5.38006	0.982454	22	2.45281	0.982276	30	6.5381	0.964882	31	3.5299	1.02149	22	4.13761	0.993632	30	7.69508	1.02612	31	4.58138	1.00593	22	3.87097	1.00931	30	6.18905	1.01511	31	3.97468	0.986298	22	2.36873	1.02002	30	5.67648
XP_012033452.1	PREDICTED: myeloid-derived growth factor isoform X1, partial [Ovis aries]	37.84	5	5	26	148	16.5292	8.39697	1.05311	10	4.78241	1.01151	7	3.56853	1.06137	9	6.4948	1.04253	10	2.96549	0.983924	7	1.87439	1.08795	9	4.0074	0.942819	10	1.21057	1.03932	7	2.98265	0.959144	9	7.97975	1.02198	10	3.43382	0.962094	7	3.1977	0.980184	9	3.51163
XP_004008027.1	PREDICTED: 2-oxoglutarate dehydrogenase, mitochondrial isoform X3 [Ovis aries]	37.83	29	34	131	1023	115.891	6.84424	0.99024	30	4.67518	0.989821	30	7.6372	0.954235	42	6.11101	0.964912	30	5.82077	0.961173	30	5.59569	0.915388	42	6.20576	1.04751	30	4.06414	1.04744	30	5.09086	1.0967	42	6.13102	0.996502	30	5.86431	0.993359	30	4.85938	1.00573	42	6.72011
XP_014954049.1	PREDICTED: LOW QUALITY PROTEIN: adapter molecule crk isoform X1 [Ovis aries]	37.83	9	10	28	304	33.9271	5.71924	0.951461	8	3.00372	0.996244	11	7.36478	0.964097	7	3.54971	0.957698	8	5.40665	1.07081	11	8.46039	1.00085	7	3.2127	1.02513	8	2.38808	0.976348	11	5.72003	1.01609	7	2.39455	1.05455	8	2.49185	0.947931	11	9.04132	1.00401	7	2.01356
XP_004006436.1	PREDICTED: peptidyl-prolyl cis-trans isomerase FKBP11 [Ovis aries]	37.81	6	6	56	201	22.2802	9.42236	0.975216	19	7.23735	0.886827	14	6.183	0.935837	23	7.24413	1.05777	19	5.12584	0.991048	14	3.32308	1.0867	23	10.2071	0.930297	19	6.2873	1.09105	14	6.07518	0.873601	23	13.5773	1.07754	19	3.8968	1.01712	14	1.78269	1.11087	23	9.39749
XP_004002784.1	PREDICTED: mitochondrial pyruvate carrier 2 [Ovis aries]	37.8	6	6	15	127	14.2726	10.4331	1.03865	7	9.03332	0.965565	5	3.45478	0.861506	3	3.74918	0.997554	7	4.87301	0.902306	5	8.6091	0.964629	3	0.793553	1.03065	7	2.38337	1.05039	5	9.8504	1.13531	3	2.91454	0.94981	7	7.44482	1.03184	5	2.64211	0.991643	3	1.61461
XP_004017467.2	PREDICTED: TP53-regulated inhibitor of apoptosis 1 [Ovis aries]	37.78	3	3	7	90	10.0156	4.91943	0.97758	3	5.88449	0.87202	1		1.14716	3	0.654361	1.00355	3	4.22666	1.05037	1		1.00368	3	5.07378	0.984889	3	0.294312	1.01807	1		0.81103	3	3.84215	1.0437	3	3.65696	1.06206	1		1.12003	3	6.85438
NP_001120760.1	glutaredoxin-1 [Ovis aries]	37.74	4	4	21	106	11.7761	7.78174	1.03837	7	7.10113	0.995393	8	4.70843	1.03048	6	6.21715	1.04559	7	4.60293	1.02216	8	6.64194	1.0937	6	1.89264	0.87934	7	2.54684	0.938579	8	9.67173	0.914424	6	2.22431	1.12612	7	8.05571	1.05777	8	3.74674	0.999056	6	5.96833
XP_004010466.1	PREDICTED: ER membrane protein complex subunit 4 [Ovis aries]	37.7	6	6	20	183	20.0732	8.6167	1.00845	6	3.86879	1.05139	7	3.4187	1.01299	7	4.85447	1.02795	6	1.6228	0.973349	7	2.11246	1.03462	7	2.7891	0.98973	6	2.90156	1.03182	7	4.80025	0.949047	7	3.99851	0.993603	6	4.38999	0.983783	7	6.3554	1.02516	7	3.72967
XP_011955450.2	PREDICTED: LOW QUALITY PROTEIN: laminin subunit beta-2 isoform X1 [Ovis aries]	37.67	55	56	286	1797	195.03	6.75635	1.0419	88	6.30954	1.02558	88	5.20914	1.00584	101	7.60523	1.01542	88	5.87723	1.02545	88	5.92046	1.04523	101	6.42283	1.03939	88	6.57875	0.932336	88	6.90842	0.90555	101	9.47203	0.88812	88	8.17351	1.01287	88	4.91035	1.0653	101	7.97788
XP_014959717.1	PREDICTED: LOW QUALITY PROTEIN: guanine nucleotide-binding protein G(I)/G(S)/G(T) subunit beta-2 isoform X1 [Ovis aries]	37.65	3	10	151	340	37.209	5.66846	1.05108	8	2.83522	1.02338	10	6.47539	1.03648	6	2.68993	0.922563	8	6.3956	0.974027	10	3.4186	0.990105	6	6.89971	1.02968	8	2.17421	1.01359	10	6.95669	0.994881	6	2.80753	0.969216	8	3.70392	1.01577	10	2.22943	0.993487	6	7.07901
XP_014957185.1	PREDICTED: phosphatidylinositol transfer protein beta isoform isoform X2 [Ovis aries]	37.64	8	10	39	271	31.5189	6.87354	0.958385	12	4.37518	0.955316	11	4.04506	1.02027	12	4.38392	0.996835	12	1.46498	1.03589	11	5.92194	1.03698	12	2.2254	1.01403	12	3.30728	1.03499	11	5.1866	0.996014	12	2.4131	1.00745	12	6.9816	0.992485	11	7.30043	0.962719	12	4.99708
XP_004008541.1	PREDICTED: ATPase ASNA1 [Ovis aries]	37.64	10	10	29	348	38.7834	4.90674	0.982403	13	7.20414	1.04032	9	3.50807	0.985229	7	5.67497	0.980348	13	6.76305	0.980227	9	5.24338	0.944431	7	4.15073	1.03242	13	5.59803	0.95092	9	6.51703	1.02555	7	2.50252	0.968121	13	8.99978	1.0389	9	2.54357	1.02246	7	4.19427
XP_004004515.1	PREDICTED: aminoacyl tRNA synthase complex-interacting multifunctional protein 1 isoform X1 [Ovis aries]	37.58	1	11	30	322	35.4849	8.85107	0.990304	1		0.954975	1		0.995072	2	1.45844	1.059	1		1.02558	1		1.09118	2	1.25165	0.965025	1		0.995153	1		0.946578	2	0.981934	1.00627	1		1.03226	1		1.00709	2	1.17547
XP_011959480.1	PREDICTED: ubiquitin carboxyl-terminal hydrolase 7 isoform X1 [Ovis aries]	37.57	32	32	88	1086	126.135	5.64307	0.974947	27	5.10111	1.01874	29	3.19575	0.996457	32	5.13122	0.969869	27	4.39772	1.01025	29	6.56941	0.984013	32	5.5349	1.03726	27	2.95986	1.00883	29	4.28602	0.98876	32	6.51368	0.999336	27	5.36902	0.978871	29	3.73836	1.01583	32	5.37865
XP_004007785.1	PREDICTED: serum paraoxonase/lactonase 3 [Ovis aries]	37.57	10	11	37	354	39.6811	5.12256	0.874151	13	11.4665	1.03636	11	1.32778	0.954694	9	3.31454	1.0527	13	9.53622	1.00405	11	3.85561	0.968012	9	6.65928	1.12375	13	8.79245	0.947729	11	6.14823	1.09454	9	5.14002	0.948999	13	12.1194	1.02725	11	3.78339	0.965124	9	6.71424
XP_004016405.1	PREDICTED: protein lin-7 homolog C [Ovis aries]	37.56	6	7	17	197	21.8205	8.42627	0.98274	4	5.90369	1.01538	5	7.44735	1.03312	5	3.10014	1.03454	4	10.227	1.01943	5	6.83386	1.00184	5	4.77235	1.0244	4	6.72493	0.988107	5	7.13543	0.965019	5	3.9817	0.960924	4	6.81459	0.965956	5	5.26754	1.05949	5	1.21895
XP_014948064.1	PREDICTED: GMP synthase [glutamine-hydrolyzing] isoform X1 [Ovis aries]	37.52	19	19	46	693	76.5419	6.82959	0.999177	16	3.43108	0.993883	17	3.23936	0.973326	13	7.34953	0.966225	16	5.94168	1.05383	17	4.25357	0.973855	13	6.41253	1.03588	16	6.78216	0.969981	17	1.91451	1.02421	13	6.86539	1.00489	16	4.1824	0.985146	17	4.56164	0.983185	13	5.81252
XP_004008151.2	PREDICTED: putative RNA-binding protein Luc7-like 2 isoform X2 [Ovis aries]	37.5	8	14	68	392	46.4946	10.0669	1.02794	12	4.73718	1.04744	12	5.04351	0.957313	17	6.55516	0.969262	12	4.83621	1.03003	12	7.05475	0.952786	17	7.00547	0.987357	12	4.59432	0.976387	12	5.9808	1.04164	17	4.65556	0.999366	12	6.52698	0.970873	12	4.4515	1.05057	17	2.59126
XP_012033321.1	PREDICTED: ras-related protein Rab-3D isoform X1 [Ovis aries]	37.5	2	10	126	320	35.5926	6.15088	1.02604	3	0.73136	1.03171	7	4.01069	1.03877	5	4.52161	1.0122	3	0.935626	1.06239	7	2.47057	1.05505	5	5.35341	0.993029	3	1.65351	0.909395	7	6.21229	0.873604	5	1.9574	0.995744	3	0.0157725	0.992451	7	4.8719	1.09131	5	2.90132
XP_011956383.1	PREDICTED: flotillin-1 isoform X1 [Ovis aries]	37.47	13	13	48	427	47.3236	7.1665	0.994197	12	4.18644	1.0603	19	5.32808	1.00586	17	6.04852	0.999582	12	6.45196	1.03981	19	5.76631	1.01691	17	7.07333	1.06094	12	9.33992	0.984056	19	5.0792	1.05551	17	7.84073	0.930485	12	6.77942	0.937389	19	4.65493	0.917189	17	8.30316
XP_011995869.1	PREDICTED: translin isoform X2 [Ovis aries]	37.44	10	10	45	219	25.0302	6.88818	0.950572	15	4.99389	0.988697	18	3.67742	0.951287	12	2.22077	0.972867	15	6.45092	1.04236	18	7.67225	1.0387	12	4.61538	1.0201	15	3.91174	0.981595	18	3.66153	1.01172	12	4.73531	1.05749	15	4.46034	1.01553	18	8.56996	1.00551	12	6.57122
XP_014949030.1	PREDICTED: LOW QUALITY PROTEIN: dnaJ homolog subfamily B member 2 isoform X1 [Ovis aries]	37.41	9	10	32	286	31.6055	5.37646	0.986091	7	1.80676	1.03706	9	2.63458	1.04849	8	1.18071	0.916777	7	7.28218	1.08394	9	4.16866	1.02331	8	6.4002	1.02419	7	2.40401	0.82881	9	3.21074	0.950504	8	7.02376	1.02483	7	3.24174	1.04189	9	4.94652	0.991259	8	5.38481
XP_004010315.1	PREDICTED: acidic leucine-rich nuclear phosphoprotein 32 family member A isoform X1 [Ovis aries]	37.35	5	11	91	249	28.6002	4.08154	0.992324	10	3.48718	0.965123	14	5.34419	1.11912	13	4.50808	0.943437	10	4.66264	0.96642	14	6.62547	1.04736	13	4.22838	0.975041	10	3.40228	0.971751	14	3.65603	0.914679	13	4.09724	1.08098	10	2.70834	1.10524	14	7.69557	0.982886	13	4.06963
XP_014959745.1	PREDICTED: fascin isoform X2 [Ovis aries]	37.26	14	14	39	424	47.5384	6.97607	1.18404	10	3.21089	1.07989	10	3.40368	1.0085	19	7.71103	1.12651	10	6.25367	1.10334	10	8.5919	1.09218	19	5.04206	0.911906	10	3.93002	0.892877	10	6.56555	1.02739	19	8.79062	0.772391	10	13.1877	0.981557	10	7.42757	0.925909	19	9.97082
XP_004013677.1	PREDICTED: epoxide hydrolase 1 [Ovis aries]	37.25	14	14	59	451	52.0717	7.82568	1.04475	18	2.59679	0.995592	22	4.21918	0.990439	19	7.18277	1.01003	18	4.63753	1.03127	22	2.96353	0.959581	19	7.44516	0.996703	18	3.07088	0.991639	22	3.71769	1.04722	19	4.99483	0.965382	18	6.15652	0.988004	22	4.61715	0.994603	19	5.15639
XP_014958296.1	PREDICTED: LOW QUALITY PROTEIN: succinate-semialdehyde dehydrogenase, mitochondrial [Ovis aries]	37.21	16	16	67	524	55.8535	8.19189	1.0266	20	3.09313	0.987725	22	3.56845	0.891139	25	6.63417	0.984897	20	4.59107	0.97532	22	3.6436	0.954771	25	6.20176	1.02887	20	2.06136	1.01761	22	3.52082	1.17182	25	7.52066	0.927097	20	5.10148	1.02763	22	4.04804	0.937196	25	2.77087
XP_004006204.1	PREDICTED: cytochrome c oxidase subunit 5B, mitochondrial [Ovis aries]	37.21	6	6	52	129	13.751	8.51416	1.00771	18	4.4339	0.959253	16	4.03563	1.04578	18	3.88969	0.953841	18	6.29181	1.0353	16	4.47933	0.983967	18	6.13865	0.98634	18	4.16807	0.970654	16	3.6073	0.909352	18	5.21273	1.05226	18	6.99161	1.04898	16	3.64599	1.08471	18	4.48272
XP_014957559.1	PREDICTED: protein AHNAK2 isoform X1 [Ovis aries]	37.18	6	6	22	5164	535.177	5.37646	1.14239	9	7.9345	0.999738	9	3.50592	1.08978	4	1.51301	1.06438	9	6.65106	1.04942	9	5.00827	0.975592	4	2.25014	1.04726	9	6.08959	0.999663	9	2.05628	1.04069	4	3.73845	0.748796	9	9.90371	0.962036	9	8.01767	0.904891	4	2.01831
XP_004003107.1	PREDICTED: kininogen-1 isoform X2 [Ovis aries]	37.16	1	13	35	436	48.6592	6.53662							1.03786	2	3.13687							1.02639	2	12.2367							0.966365	2	0.335139							0.994317	2	5.93056
XP_004017046.1	PREDICTED: NADH dehydrogenase [ubiquinone] iron-sulfur protein 4, mitochondrial [Ovis aries]	37.14	6	6	39	175	19.7993	10.1401	1.02053	10	6.31525	1.03607	13	3.99577	0.993439	16	4.6024	0.983194	10	2.97373	0.927679	13	1.592	0.997264	16	4.38369	0.975511	10	5.09336	1.02229	13	6.28561	0.970516	16	5.13408	1.01774	10	6.7884	1.0269	13	3.51253	1.05282	16	4.02825
XP_004008746.1	PREDICTED: clathrin light chain B isoform X2 [Ovis aries]	37.14	10	10	68	210	23.0751	4.64014	0.966467	21	5.48894	0.981965	24	3.90801	1.00302	23	3.718	0.926965	21	6.70393	0.987653	24	3.70998	0.969544	23	5.08662	1.06342	21	5.1392	0.977461	24	3.73597	1.00111	23	4.2901	1.03888	21	5.16648	1.03759	24	4.08857	1.0217	23	7.03592
XP_014954170.1	PREDICTED: LOW QUALITY PROTEIN: COP9 signalosome complex subunit 3 isoform X1 [Ovis aries]	37.12	13	13	42	423	47.7499	6.52197	0.995649	11	5.61696	0.991523	12	3.40661	1.03646	15	3.96323	1.00799	11	3.41889	1.0237	12	5.04684	0.994768	14	3.51402	1.00902	11	1.69878	1.00478	12	3.58059	1.00594	15	6.32047	0.986338	11	5.75436	0.964671	12	3.73081	1.00318	14	4.42605
XP_012041416.1	PREDICTED: 60S ribosomal protein L19 isoform X2 [Ovis aries]	37.11	7	8	75	194	23.2332	11.4731	0.989876	27	4.67054	0.975361	23	4.54874	0.997352	23	6.06761	0.979687	27	6.37703	0.957944	23	5.21165	0.99001	23	3.90291	0.98262	27	3.58468	1.03808	23	4.17019	0.93984	23	5.93132	1.04596	27	3.87256	1.02509	23	4.47078	1.08421	23	5.74012
XP_004016171.1	PREDICTED: 60S ribosomal protein L37 [Ovis aries]	37.11	5	5	22	97	11.0709	11.7368	0.956361	7	4.15331	0.940024	6	1.2883	0.977097	9	4.33556	0.979591	7	3.52183	0.926439	6	2.66039	1.00559	9	2.64164	0.990506	7	3.55619	1.05307	6	3.71	0.955159	9	3.57499	1.08248	7	2.33379	1.04631	6	2.99145	1.06956	9	6.76283
XP_004013204.1	PREDICTED: beta-2-glycoprotein 1 [Ovis aries]	37.1	9	9	27	345	38.1306	8.07471	1.00101	6	5.15824	1.05225	14	6.69767	1.16933	7	2.30069	1.01918	6	5.17487	0.996791	14	3.20983	1.03644	7	2.76627	1.14655	6	2.71982	0.967789	14	3.64268	0.92751	7	5.72317	0.797451	6	8.35016	1.01552	14	5.18765	0.945736	7	4.6102
XP_004010785.1	PREDICTED: vesicle transport through interaction with t-SNAREs homolog 1B [Ovis aries]	37.07	7	7	23	232	26.753	9.36377	1.02681	4	2.56987	1.10524	7	10.3653	0.976974	12	3.26407	1.03545	4	7.33117	1.04983	7	4.90847	1.04276	12	4.19442	0.983664	4	5.56947	0.935228	7	5.01796	0.987561	12	4.28087	0.96621	4	5.47588	0.934145	7	10.6389	1.01296	12	6.85211
XP_014948663.1	PREDICTED: LOW QUALITY PROTEIN: guanine nucleotide-binding protein G(q) subunit alpha isoform X1 [Ovis aries]	37.05	7	11	50	359	42.1543	5.68115	0.979368	7	1.18512	1.01025	10	2.54775	1.07297	12	5.71987	1.10919	7	10.3964	0.980531	10	5.55787	1.05931	12	5.67384	0.964807	7	0.882123	1.00151	10	3.34711	0.951471	12	4.98067	1.02467	7	9.72432	0.997927	10	3.37185	0.98237	12	4.43298
XP_014954285.1	PREDICTED: LOW QUALITY PROTEIN: 60S ribosomal protein L27 [Ovis aries]	37.04	1	4	37	135	15.5933	10.3599	0.993626	5	0.860846	0.986474	4	5.21374	0.929291	4	3.1487	0.95199	5	8.15995	1.09421	4	5.49664	0.951797	4	1.53764	1.00748	5	0.323651	0.983921	4	2.29318	0.98187	4	2.8226	1.0524	5	2.01355	0.98743	4	5.39603	1.10635	4	1.55757
XP_004010438.1	PREDICTED: probable tRNA N6-adenosine threonylcarbamoyltransferase [Ovis aries]	37.01	9	9	29	335	36.4743	5.68115	1.01335	9	4.77909	0.965814	11	4.11726	0.998258	9	6.28695	0.979494	9	4.14925	1.0276	11	4.50318	1.00264	9	4.17052	0.993213	9	7.49154	1.00488	11	3.90871	1.00833	9	4.82559	1.02985	9	4.15729	0.99238	11	4.92426	1.01261	9	4.2062
XP_004015411.1	PREDICTED: trans-1,2-dihydrobenzene-1,2-diol dehydrogenase isoform X1 [Ovis aries]	37.01	11	11	26	335	36.4908	7.47412	0.916814	6	6.66379	1.00644	12	5.89945	0.999709	8	4.30289	1.06632	6	4.18653	0.982477	12	11.2205	0.944605	8	4.55462	1.05822	6	0.498349	1.04714	12	10.5487	1.04583	8	4.47541	0.965126	6	3.62138	0.983086	12	4.78039	0.965422	8	7.06072
XP_014957565.1	PREDICTED: catenin beta-1 isoform X1 [Ovis aries]	37	20	24	80	781	85.4562	5.85889	1.06062	17	3.53032	1.03195	26	5.8817	1.0909	22	4.46209	1.00289	17	4.10883	1.00274	26	5.02202	1.0543	22	5.27138	0.960752	17	5.31032	0.979826	26	5.59519	0.95087	22	6.0958	0.982235	17	4.69386	1.00688	26	6.0845	0.958372	22	4.2831
XP_004018601.1	PREDICTED: LOW QUALITY PROTEIN: transmembrane protein 43 isoform X1 [Ovis aries]	37	11	11	30	400	44.5722	8.89502	1.01134	9	6.90466	0.968426	8	1.24324	1.04067	13	9.02431	1.00047	9	7.24678	1.06676	8	6.07865	1.05085	13	7.31605	1.02879	9	0.273137	0.955739	8	3.94206	0.944026	13	8.40338	0.935621	9	6.53635	1.03914	8	5.25098	0.995921	13	6.12179
XP_004019768.1	PREDICTED: AH receptor-interacting protein isoform X1 [Ovis aries]	36.97	10	10	33	330	37.5661	6.60986	0.974774	11	4.28767	0.98072	9	3.44986	0.991139	13	4.88161	0.957346	11	7.14709	1.03535	9	1.88676	0.983516	13	4.63467	1.04411	11	2.42742	0.975766	9	5.98382	1.05265	13	6.69754	1.02798	11	3.07154	1.02668	9	5.65288	0.981053	13	5.31135
XP_012040859.1	PREDICTED: LOW QUALITY PROTEIN: 4-trimethylaminobutyraldehyde dehydrogenase isoform X1 [Ovis aries]	36.92	14	14	132	428	46.8804	5.42725	1.02027	46	4.80067	1.03713	46	4.64885	1.04373	40	5.10555	0.931689	46	5.10595	1.02547	46	6.40895	1.01007	40	6.56351	1.05883	46	4.01773	0.973679	46	4.26804	1.07854	40	3.94531	0.967495	46	5.40635	0.973411	46	5.90253	0.891767	40	5.14312
XP_004005910.1	PREDICTED: catenin alpha-2 isoform X4 [Ovis aries]	36.91	19	27	111	905	100.38	5.96045	0.971309	25	10.6044	1.05746	15	3.55388	1.03197	21	3.06579	1.03233	25	5.52195	1.00883	15	3.09505	1.12047	21	5.17159	1.05455	25	6.60544	0.959226	15	5.57794	0.914968	21	6.05176	0.933227	25	5.66029	0.965503	15	3.43695	0.97806	21	3.49611
XP_004008911.1	PREDICTED: prefoldin subunit 1 [Ovis aries]	36.89	5	5	15	122	14.2145	6.81494	0.969019	5	4.49658	0.988015	5	3.62893	0.998589	5	6.90935	0.944625	5	3.59953	0.965884	5	1.84873	0.964249	5	3.93614	1.04885	5	4.33764	1.0453	5	5.46721	1.03554	5	0.943689	1.0333	5	1.21788	1.01007	5	3.10599	1	5	3.35929
XP_014947901.1	PREDICTED: protein TFG isoform X4 [Ovis aries]	36.87	9	10	63	396	42.8359	5.17334	0.998447	18	7.14605	0.978928	18	5.95037	0.927019	24	6.06429	1.01156	18	2.79211	0.961371	18	6.8184	0.968496	24	4.22956	0.969508	18	2.97056	1.03757	18	4.38825	1.023	24	4.70003	1.04789	18	7.04864	1.01976	18	3.32999	1.0457	24	7.97682
XP_011958936.1	PREDICTED: band 4.1-like protein 3 isoform X9 [Ovis aries]	36.85	1	29	120	966	107.256	5.021	1.15038	2	7.07361	1.06687	2	4.97288				0.883356	2	9.34581	1.00263	2	5.08919				1.06324	2	2.6771	1.03183	2	0.62078				0.872853	2	5.19566	0.908644	2	0.690495
XP_011990947.1	PREDICTED: grancalcin isoform X1 [Ovis aries]	36.82	7	7	23	201	22.3267	5.90967	0.924358	6	3.97424	1.03885	7	5.74512	0.966458	10	6.17064	0.914802	6	5.9884	1.01618	7	3.59078	0.975393	10	5.52135	1.06464	6	3.6301	0.92453	7	10.1017	1.05966	10	3.30736	1.08278	6	4.56381	1.02167	7	3.44621	0.983451	10	8.66734
NP_001138651.1	eukaryotic translation initiation factor 1A, X-chromosomal [Ovis aries]	36.81	7	7	39	144	16.4502	5.23682	0.948065	15	4.36319	0.977653	13	5.72767	0.987839	11	5.54593	0.979738	15	3.30929	1.01775	13	4.06035	0.973033	11	4.18236	1.0265	15	2.83608	1.01482	13	7.94623	1.00858	11	3.3612	1.02785	15	5.89193	1.01817	13	2.96841	1.05426	11	4.26504
XP_004002651.1	PREDICTED: ragulator complex protein LAMTOR2 [Ovis aries]	36.8	4	4	8	125	13.4989	5.40186	1.00355	2	0.919512	0.996557	3	2.68348	1.03904	3	1.64481	0.988233	2	0.0345407	1.02503	3	4.31686	1.03784	3	5.45365	1.0105	2	2.33093	0.908891	3	4.10855	0.953347	3	6.22395	1.00028	2	3.95352	1.08555	3	2.86923	0.948794	3	13.4026
XP_012033090.1	PREDICTED: coiled-coil domain-containing protein 124 isoform X1 [Ovis aries]	36.77	8	8	17	223	25.9175	9.5249	1.0248	7	3.53814	0.982433	4	1.67351	0.966634	6	3.67665	0.993637	7	5.67611	1.02809	4	3.3817	0.99744	6	2.7859	0.989134	7	7.66811	0.988032	4	2.74879	0.955636	6	5.96071	0.97516	7	5.56005	1.00772	4	2.23193	1.08482	6	8.6213
XP_004017416.2	PREDICTED: LOW QUALITY PROTEIN: serine/threonine-protein phosphatase PP1-gamma catalytic subunit isoform X1, partial [Ovis aries]	36.77	1	8	34	310	35.3938	7.00537							0.888539	1								1.05002	1								1.05034	1								1.00877	1
XP_014951840.1	PREDICTED: uncharacterized protein C4orf3 homolog [Ovis aries]	36.76	2	2	10	68	7.85494	5.80811	0.943194	3	1.06335	1.03093	3	2.362	1.11917	4	4.83409	1.05329	3	0.533875	1.11311	3	0.658133	0.935104	4	0.331082	1.00486	3	4.42171	1.15141	3	3.82402	0.99376	4	5.92157	1.01865	3	3.77838	0.708912	3	3.29297	0.923554	4	7.69338
XP_004006768.1	PREDICTED: thioredoxin, mitochondrial [Ovis aries]	36.75	4	4	24	166	18.3746	8.27979	0.945746	5	1.07775	0.962039	10	4.69925	0.927154	9	10.647	1.02432	5	7.75862	0.961044	10	5.92144	0.972299	9	6.86381	0.952808	5	7.65993	0.963376	10	8.20571	1.02116	9	5.51276	1.0205	5	10.0454	1.08836	10	6.36296	1.03025	9	4.0924
XP_014949679.1	PREDICTED: serine/threonine-protein phosphatase 6 catalytic subunit isoform X2 [Ovis aries]	36.72	9	9	38	305	35.2235	5.42725	0.980721	9	2.54108	0.972641	14	2.21018	0.944185	15	8.32089	1.05077	9	6.83016	1.01518	14	5.83762	0.975999	15	3.97525	1.02881	9	6.40721	0.988979	14	8.5387	1.05629	15	8.37056	0.984266	9	5.51796	0.995946	14	5.57934	0.975297	15	11.3204
XP_014956038.1	PREDICTED: LOW QUALITY PROTEIN: SUMO-activating enzyme subunit 2 isoform X1 [Ovis aries]	36.72	21	21	93	640	70.8898	5.17334	0.956502	30	7.14662	1.01486	31	5.36333	1.02736	32	5.70366	1.03673	30	7.91777	0.995551	31	7.47308	0.997304	32	7.41943	1.02468	30	4.20675	0.994099	31	6.08806	0.985567	32	7.94115	0.982632	30	6.84237	1.00029	31	6.2257	1.02198	32	3.56859
XP_011952284.1	PREDICTED: beta-actin-like protein 2 [Ovis aries]	36.7	3	11	314	376	41.8909	5.47803	0.987554	21	4.53885	1.0287	6	1.41939	1.01921	10	3.5898	0.976367	21	5.64571	0.980488	6	6.84444	0.971249	10	8.04295	1.00602	21	6.10731	0.991263	6	7.85078	1.03954	10	6.52295	1.02217	21	5.05712	1.00857	6	5.74253	0.983484	10	5.04741
XP_011956518.1	PREDICTED: histone H1.4-like [Ovis aries]	36.67	2	9	132	210	21.5048	11.1362	0.448261	3	20.4182				0.547409	4	48.6563	1.33815	3	3.74508				2.58303	4	43.4544	1.67718	3	9.90251				0.581112	4	65.844	0.430162	3	30.8172				0.646442	4	47.2915
XP_014952117.1	PREDICTED: WD repeat-containing protein 1 isoform X1 [Ovis aries]	36.67	18	19	115	559	61.2834	6.62451	0.978982	34	5.17117	0.998248	36	4.12676	0.94299	44	8.07402	0.94582	34	7.55567	0.9929	36	5.70872	1.00729	44	3.94303	1.01701	34	4.39232	0.992992	36	5.29709	1.02494	44	4.90813	1.0416	34	6.31232	1.01354	36	4.97766	1.01055	44	5.47964
XP_012030494.1	PREDICTED: coiled-coil domain-containing protein 91 isoform X3 [Ovis aries]	36.65	14	14	19	412	47.2595	5.36377	0.953919	7	2.41771	0.927372	4	1.71452	0.977478	8	3.35903	1.00014	7	7.19996	1.06455	4	3.82867	1.0285	8	2.99475	1.02427	7	7.5562	1.00122	4	3.7601	0.945645	8	5.18252	1.00974	7	1.76751	0.983113	4	5.91897	1.03177	8	0.936995
XP_011962474.1	PREDICTED: translocon-associated protein subunit delta isoform X2 [Ovis aries]	36.63	5	5	31	172	18.8025	5.78271	1.0135	12	4.50056	0.988569	8	4.14403	0.990448	11	4.4783	1.06033	12	5.22275	0.993214	8	1.53243	1.01471	11	5.93875	0.934899	12	8.85257	0.994257	8	6.89911	0.965797	11	4.43993	1.00753	12	4.53219	1.01883	8	0.980904	1.02396	11	5.72059
XP_014949339.1	PREDICTED: golgin subfamily A member 2 isoform X1 [Ovis aries]	36.62	32	33	126	1024	115.341	5.07178	0.947283	34	6.59869	0.986043	45	4.9312	0.975616	37	4.92442	1.01275	34	3.52831	0.995381	45	3.55801	1.00923	37	4.49951	0.997542	34	6.33334	1.04797	45	4.44863	1.00071	37	5.77314	1.04966	34	8.10317	0.967054	45	6.15257	1.02033	37	4.92757
XP_011962478.1	PREDICTED: isocitrate dehydrogenase [NAD] subunit gamma, mitochondrial isoform X2 [Ovis aries]	36.61	9	10	35	407	44.5547	8.36768	1.04809	11	4.31157	0.976116	10	4.60397	0.933448	12	7.86537	0.968723	11	3.23569	1.01359	10	6.35773	0.977051	12	6.46813	0.981614	11	4.86122	0.996153	10	5.68623	1.05498	12	7.38099	1.00343	11	4.9465	1.04192	10	3.24413	1.00154	12	8.68616
XP_011953678.1	PREDICTED: alpha-1-antiproteinase isoform X1 [Ovis aries]	36.54	16	16	103	416	45.9837	6.20166	1.01052	36	3.60266	1.09453	37	4.08678	1.1004	30	4.98008	0.929415	36	5.27302	0.928593	37	6.78428	1.0916	30	6.28167	1.18079	36	6.51117	1.04852	37	3.54901	0.967991	30	4.17762	0.838708	36	7.69512	0.939565	37	4.73566	0.900386	30	4.89858
NP_001159675.1	signal transducer and activator of transcription 1-alpha/beta [Ovis aries]	36.45	23	23	87	749	87.0415	6.12549	0.963116	30	5.74348	1.02634	30	5.02431	0.914713	27	7.55331	1.29926	30	10.2948	0.983303	30	4.98642	1.16256	27	6.49578	0.892042	30	6.69373	0.964394	30	5.41098	0.984163	27	3.82789	0.896814	30	4.51965	1.0423	30	3.93687	0.995057	27	5.02342
XP_004004124.1	PREDICTED: mimecan [Ovis aries]	36.45	10	10	40	299	34.1388	5.49072	1.15062	10	4.52056	0.911559	10	7.99404	1.1256	20	8.2925	1.28309	10	12.6937	0.9157	10	11.2182	0.831988	20	13.4	0.869933	10	6.93246	0.976068	10	2.78088	1.21845	20	8.82377	0.721751	10	18.8606	1.17556	10	4.59507	0.734938	20	15.0172
XP_011963758.1	PREDICTED: vacuolar protein sorting-associated protein 4A-like [Ovis aries]	36.45	1	4	14	107	11.5461	9.99365	0.985603	2	2.35144	0.987381	2	0.204971	1.02444	1		0.977439	2	1.03374	1.03041	2	3.81159	1.01595	1		1.03535	2	1.34375	1.01946	2	5.48248	1.00472	1		0.998464	2	0.225522	0.967839	2	9.91236	0.974464	1
XP_014949641.1	PREDICTED: LOW QUALITY PROTEIN: endophilin-B2 isoform X1 [Ovis aries]	36.43	12	13	54	398	44.2786	5.47803	0.963309	16	6.78783	0.965911	14	6.16221	0.959938	17	6.22419	0.942892	16	3.23765	1.04601	14	4.914	0.940088	17	4.31309	1.05541	16	5.12185	1.01344	14	3.53974	1.08164	17	3.35098	1.03712	16	4.84056	1.02724	14	4.21135	0.982502	17	4.83286
XP_014948092.1	PREDICTED: LOW QUALITY PROTEIN: profilin-2 isoform X1 [Ovis aries]	36.43	4	4	50	140	15.2164	6.99072	1.04974	17	4.88941	0.954224	18	9.18445	1.01842	15	10.8983	0.943139	17	7.39509	1.03988	18	10.8478	0.959432	15	4.43493	1.04406	17	10.305	0.974092	18	3.15081	1.02992	15	9.11852	0.94497	17	9.27791	1.00008	18	8.80906	0.957629	15	3.389
XP_004003003.1	PREDICTED: NADH dehydrogenase [ubiquinone] 1 beta subcomplex subunit 4 [Ovis aries]	36.43	3	4	23	129	15.0759	9.65674	1.05957	7	5.87408	1.02182	8	6.04028	0.996435	7	7.46045	1.04927	7	1.18528	0.996178	8	9.99762	1.02148	7	3.21684	0.935358	7	1.39018	0.987287	8	5.27378	0.994126	7	15.9216	0.990164	7	6.35583	1.02212	8	4.49999	1.00851	7	3.16203
[truncated: 4,663 more rows]

## Sheet: Table S4
Table S4. The results of differential proteins abundance in FvsLBB group.
Protein Name	logFC	P.Value	Gene regulation
PRL	-0.54769	0.0123861	Down
MX1	-0.425373	0.0136942	Down
CATHL1B	-0.278161	0.0300062	Down
BAC5	-0.491901	0.0170384	Down
ITM2C	-0.280817	0.000771877	Down
[truncated: 4,709 more rows]

## Sheet: Table S5
Table S5. The results of differential proteins abundance in FvsLWW group.
[truncated: 4,714 more rows]

[truncated: 10 more sheets: Table S6, Table S7, Table S8, Table S9, Table S10, Table S11, Table S12, Table S13, Table S14, Table S15]
